# Supplementary material for: Identification of Quantitative Trait Loci Controlling the Development of Prickles in Eggplant by Genome Re-sequencing Analysis
Source: Front Plant Sci. 2021 Sep 8;12:731079. doi: 10.3389/fpls.2021.731079 (PMC8457335; doi:10.3389/fpls.2021.731079)
Supplement: Supplementary file 1 [file Table_1.xlsx]

## Sheet: phenotype
Table S1. The numbers of prickles in stem, leaf, petiole and calys in six generations
ID	Numbers of prickles
	Calyx	Stem	Leaf	Petiole
P1	4.89516	3.57143	16.3692	5.24615
P2	0	0.0151515	1.07576	0.257576
F1	3	2.82	13.39	4.53
BC1P1-1	2.67	2	9.67	4
BC1P1-2	1.67	2	11.67	4.67
BC1P1-3	3.67	1	7.33	1.67
BC1P1-4	1.67	1.67	15	5.67
BC1P1-5	1.67	2	6	3.33
BC1P1-6	5	3	21.33	7
BC1P1-7	5.67	3.67	19.67	8.33
BC1P1-8	6.67	5	21.33	7.33
BC1P1-9	3.67	2.33	9	4.67
BC1P1-10	4.33	2	15	5
BC1P1-11	2.33	3	19	6.67
BC1P1-12	4.33	3	13.67	3.33
BC1P1-13	5.33	0.67	12.67	1
BC1P1-14	5	3.67	13	2.67
BC1P1-15	5	4.67	19.33	5
BC1P1-16	4.33	2	12.67	3
BC1P1-17	2.67	3	17.33	6.33
BC1P1-18	0	0	3	2
BC1P1-19	1.67	1	6	2
BC1P1-20	4.67	4	11.67	5.33
BC1P1-21	1.33	1.67	8.67	3.33
BC1P1-22	5	2	12.33	5
BC1P1-23	4.33	1.67	21.67	5.67
BC1P1-24	4.67	2.33	14.67	5.33
BC1P1-25	5	2.33	16	4.33
BC1P1-26	3	3.33	20	5.67
BC1P1-27	4.33	0	15.67	3
BC1P1-28	3.33	1.67	19.67	5
BC1P1-29	2.33	1.33	14.67	5.67
BC1P1-30	3.33	4.33	21.67	7
BC1P1-31	5	2.67	16	6.67
BC1P1-32	4.67	1.67	17.33	2.67
BC1P1-33	3	0.67	13	2
BC1P1-34	3	0	8	3.33
BC1P1-35	1.67	1.67	7.67	4
BC1P1-36	3.67	2.33	14.33	4.33
BC1P1-37	3	3.33	13	3.33
BC1P1-38	3.33	0.67	13	5.67
BC1P1-39	3	1	8.67	3
BC1P1-40		0	5.67	1.33
BC1P1-41	1.67	1.67	10.67	4.67
BC1P1-42	3	2.33	16.67	2
BC1P1-43	5	1.67	9	3
BC1P1-44	6	4.67	21	8.67
BC1P2-1	1	3	10.33	4
BC1P2-2	0.33	0.33	5	0
BC1P2-3	0	0	6.67	0.67
BC1P2-4	1.33	1	10.33	2.33
BC1P2-5	0	0	7.33	2
BC1P2-6	0	0	6	1
BC1P2-7	1.33	0.33	10.67	3
BC1P2-8	0	0	1.33	0.67
BC1P2-9	2	1	5	3
BC1P2-10	1	0	4.33	1
BC1P2-11	0.67	0	7.67	1.33
BC1P2-12	1	2	6.67	3.33
BC1P2-13	0	1.67	7.33	2.67
BC1P2-14	3.33	2.67	6.67	1.33
BC1P2-15	0	0	2.33	1
BC1P2-16	0.33	0	4.33	0.67
BC1P2-17	0.33	0.67	6.33	2
BC1P2-18	2.67	1.67	14.33	2.67
BC1P2-19	0	0.33	5.33	1.67
BC1P2-20	0	0	6.33	1
BC1P2-21	2	1.67	9.33	4
BC1P2-22	0	0	6	0
BC1P2-23	0	0	1.33	0.67
BC1P2-24	1	0	5	0.67
BC1P2-25	2	0.67	7.67	4.67
BC1P2-26	1.33	2.67	9.67	2
BC1P2-27	0	1	6.33	1
BC1P2-28	0	0	4.67	1.67
BC1P2-29	0	0	0.67	0
BC1P2-30	0	0	2	0
BC1P2-31	2.33	1.67	7	2.33
BC1P2-32	3	2.33	11	3.33
BC1P2-33	0	0	4.33	2
BC1P2-34	0	0.33	5.33	2
BC1P2-35	2.67	2	11.67	2
BC1P2-36	3.33	3.67	13.67	3
BC1P2-37	2.33	3.33	9.67	3.33
BC1P2-38	0	0.33	4.67	1.33
BC1P2-39	5.33	3.67	13	7.33
BC1P2-40	0	0	4.33	0.67
BC1P2-41	0	0	8	1.33
BC1P2-42	0	0	6.67	1.33
BC1P2-43	0	0.33	4.33	1.67
BC1P2-44	0.67	4	15.33	5
F2-1	1	2	8	7.33333
F2-2	2	2	8	10.3333
F2-3	4.33333	0.333333	9.66667	5.66667
F2-4	4.33333	0.666667	8.33333	8.33333
F2-5	2.66667	1	8	6.33333
F2-6	2	0	6.33333	7.66667
F2-7	0.666667	0	2.66667	1.33333
F2-8	0	0	4.33333	1.66667
F2-9	1.66667	1.66667	5	4.66667
F2-10	2.33333	0.666667	8.33333	8
F2-11	0	0	1.66667	0
F2-12	0	0	3.66667	2.33333
F2-13	0	0	3.33333	3.66667
F2-14	1.33333	1	8.33333	3.66667
F2-15	3	1.33333	9.66667	5
F2-16	0	1.66667	7	10.6667
F2-17	4	2.33333	11	4.33333
F2-18	0	1.66667	11.3333	7.33333
F2-19	3	1	9.66667	6
F2-20	1.33333	1	8.33333	7.66667
F2-21	1.33333	2.33333	21.6667	8.66667
F2-22	2.33333	4	16.3333	7.33333
F2-23	2	1.66667	13.3333	6
F2-24	0	0	5	3.33333
F2-25	3.33333	0.666667	8.66667	1.66667
F2-26	3	1	10.3333	7.33333
F2-27	0	0	3	0.666667
F2-28	1	1.66667	11	5.66667
F2-29	4	3.33333	10.3333	7.33333
F2-30	0.333333	2	8	5.66667
F2-31	2.33333	2	12.6667	8
F2-32	1	1.33333	7.66667	4.66667
F2-33	0.666667	1	10	11.3333
F2-34	1	0.666667	13.6667	9.33333
F2-35	3	4	12.6667	9.66667
F2-36	2	2	7.33333	5.66667
F2-37	1.66667	2.66667	12.6667	9.66667
F2-38	2.33333	1.66667	9	6.66667
F2-39	2.33333	2.33333	8	6.33333
F2-40	4.66667	1.33333	7	3
F2-41	5.66667	4	11.3333	11
F2-42	0.333333	0.333333	3.33333	5.33333
F2-43	0	2.33333	20.3333	10.3333
F2-44	5.33333	0	3	0
F2-45	0	1.33333	6.33333	2.66667
F2-46	3.66667	2.33333	10.3333	9
F2-47	3	1.66667	11.6667	6.33333
F2-48	2.66667	2	7.33333	7.33333
F2-49	2	2	5.66667	9.66667
F2-50	0	0	2.66667	0
F2-51	4.33333	1.33333	4.66667	4.66667
F2-52	5	2	12.6667	7
F2-53	0	0	7.33333	8.66667
F2-54	1	2.33333	26.3333	16
F2-55	6	2.33333	15	9.33333
F2-56	3.66667	2.33333	12.3333	9.33333
F2-57	3	2	10.6667	4
F2-58	2.33333	1.33333	16.6667	8
F2-59	4	1.33333	5.66667	8
F2-60	5	3.33333	11	9
F2-61	4.33333	1.33333	8.33333	10.3333
F2-62	4.33333	4.33333	19.3333	8.66667
F2-63	2	1.66667	15.6667	8
F2-64	0	0	1.33333	2
F2-65	0	0	12.3333	3.33333
F2-66	0	3	24.6667	8
F2-67	0	0	4.33333	1
F2-68	0	0	7.66667	3.66667
F2-69	1.66667	2	12.3333	6.66667
F2-70	3.33333	2.66667	19.6667	7.33333
F2-71	4.33333	1.66667	11.6667	13
F2-72	1	4.66667	12.6667	5.66667
F2-73	1.66667	1.33333	4.33333	3.66667
F2-74	2.66667	0.666667	10	4.33333
F2-75	0	1	4	6
F2-76	2.33333	2.33333	8.66667	7.66667
F2-77	0	2	6.33333	2
F2-78	3.33333	1.66667	4	5.66667
F2-79	1	1.66667	5.66667	3.33333
F2-80	0	0	7	1.33333
F2-81	0	1.33333	5.33333	5
F2-82	3.33333	2.66667	14.3333	9.66667
F2-83	3.33333	1	23.6667	10.3333
F2-84	0	0	2.66667	0.333333
F2-85	0	0	11.6667	1
F2-86	1	1.33333	3.33333	6.33333
F2-87	0	1.33333	8	10
F2-88	0	0	9	0.666667
F2-89	0.666667	0.666667	7	2.66667
F2-90	2.33333	2.33333	9.33333	4
F2-91	1.33333	2.33333	21	8.66667
F2-92	2.66667	1.66667	7.33333	6.33333
F2-93	1.66667	1.66667	9.66667	11
F2-94	7.33333	1.66667	13.3333	15.3333
F2-95	2.33333	2	8	8
F2-96	0	0	7.66667	0.333333
F2-97	6	5	29	20
F2-98	6.33333	2.66667	9.33333	10.3333
F2-99	2.66667	3.66667	11.3333	9.33333
F2-100	2.33333	2.66667	17	8.66667
F2-101	1	2	20	11
F2-102	3.33333	1.66667	13.6667	9.66667
F2-103	5.33333	1	9.33333	5.33333
F2-104	4.66667	3.33333	13.3333	9
F2-105	0.666667	2	5.33333	4.66667
F2-106	5.33333	3	13.3333	10.3333
F2-107	1.33333	1	7	2.66667
F2-108	3.66667	3	14	10
F2-109	1.33333	1.66667	18	5.66667
F2-110	0	0	5.66667	3
F2-111	1.33333	1	10	9.33333
F2-112	3	4.66667	13	9.66667
F2-113	4.66667	4	12	8
F2-114	0.666667	2	13.3333	9.33333
F2-115	3	6.33333	24.3333	14
F2-116	4.33333	3.66667	12.3333	16.3333
F2-117	2.66667	2.66667	12	7
F2-118	2.33333	1.66667	7	4.66667
F2-119	0	0.666667	5.33333	3.33333
F2-120	1	1	11	6
F2-121	1.33333	2	9.66667	5.66667
F2-122	0.666667	0.333333	6	3
F2-123	0	0	9.33333	2.33333
F2-124	2	2	13.6667	4.33333
F2-125	4.33333	2	11.3333	6
F2-126	1	0.333333	9.33333	5
F2-127	2.33333	3.66667	20.3333	11
F2-128	1.66667	0.666667	7	3.66667
F2-129	3.66667	2	14	10
F2-130	3	0.666667	8.66667	6.33333
F2-131	1.33333	1.33333	13.6667	7
F2-132	0	0.333333	4	1.33333
F2-133	0	0.333333	9.66667	10
F2-134	1	0.666667	8.66667	4.33333
F2-135	2.33333	1.33333	5.66667	7.33333
F2-136	3.33333	1	12.3333	9.66667
F2-137	4.66667	1.33333	10.6667	5
F2-138	5	0.666667	8	9.33333
F2-139	0	0	6	1
F2-140	0.333333	0	10.3333	3
F2-141	0.666667	0.333333	6.66667	6.33333
F2-142	2	1.33333	5.33333	1
F2-143	3.33333	2.66667	13	16.6667
F2-144	0	0	4	0.333333
F2-145	0	0	2.66667	2.33333
F2-146	2.33333	1.33333	7	13.6667
F2-147	2.66667	2	13	9.33333
F2-148	2.66667	0.666667	15	5.66667
F2-149	5.66667	2	11	8.33333
F2-150	6.66667	2.33333	21.3333	9.33333
F2-151	0	0	3	3.33333
F2-152	1.33333	1.66667	6.33333	8
F2-153	0	1	14	5.33333
F2-154	0	1	9.33333	6.66667
F2-155	0.666667	0	2.66667	3
F2-156	0	2	11	9.66667
F2-157	2.33333	0	9.66667	3.66667
F2-158	2.33333	3	13	4.33333
F2-159	5	2	11.3333	5
F2-160	3.33333	2	9.33333	8
F2-161	1.66667	0	2.66667	4
F2-162	3	1	10	3.66667
F2-163	4.33333	5.33333	16	11
F2-164	1	1.66667	6.33333	3.66667
F2-165	2	2.33333	8.66667	6.33333
F2-166	1	1	7	7
F2-167	3.33333	1.33333	8.66667	6.33333
F2-168	2.66667	1.66667	7	8.33333
F2-169	2.66667	2.33333	9	10.3333
F2-170	1.33333	1	11.6667	5.66667
F2-171	1	2	8	7.33333
F2-172	1	2.33333	7.33333	5
F2-173	0	0	13.3333	10
F2-174	0	1	5.33333	3.66667
F2-175	1.66667	1.66667	10.6667	5
F2-176	2.66667	2	15.3333	7.66667
F2-177	2	2	10.3333	5.33333
F2-178	2.66667	2.66667	15.3333	5.66667
F2-179	1	2	11	10.6667
F2-180	3.33333	2.66667	13.3333	7.33333
F2-181	3.66667	3.33333	12.6667	8
F2-182	4.66667	2.66667	12.3333	9
F2-183	2.66667	1.33333	7	4
F2-184	0	0	8.33333	0.666667
F2-185	0	1.33333	8.66667	4.66667
F2-186	2.33333	2	11	4.33333
F2-187	0.666667	0.666667	11	6
F2-188	4.33333	2.66667	16.3333	9
F2-189	4.33333	2.66667	10.6667	7
F2-190	3	3	8.33333	6
F2-191	6.66667	4.33333	13	16.3333
F2-192	3	0	5.33333	4.66667
F2-193	0	0	9.33333	1.33333
F2-194	0	0.333333	17.3333	2.66667
F2-195	0	0.666667	9.33333	5
F2-196	2.66667	3.33333	20.3333	8.33333
F2-197	2.66667	0.666667	5	4.33333
F2-198	0.333333	2	9	7.66667
F2-199	1	2.66667	20.3333	10.6667
F2-200	0	0	2.33333	1.33333
F2-201	4	2.33333	11.3333	5.33333
F2-202	0	0	9	0.666667
F2-203	1.66667	0.666667	11.3333	8.66667
F2-204	3.33333	1.66667	18.3333	5
F2-205	3.66667	1.33333	13	1.66667
F2-206	5	4.66667	25.3333	10
F2-207	0	1	12.3333	9.66667
F2-208	4	2.33333	21	7.33333
F2-209	5	2	9.66667	8
F2-210	4	1.33333	17	9.66667
F2-211	2.33333	0	3	5.33333
F2-212	0	0	8.33333	1.66667
F2-213	3	4.33333	7.33333	3
F2-214	0.666667	0.666667	8.66667	8
F2-215	0	0	9.66667	5.33333
F2-216	3.66667	3.33333	18.6667	6.66667
F2-217	1.66667	0.333333	11	6.33333
F2-218	0.333333	2.33333	13.3333	9.66667
F2-219	0	0	9.66667	5
F2-220	1.33333	2.66667	11.6667	6
F2-221	5.66667	3.33333	22	15.3333
F2-222	1.66667	2.33333	21.6667	8.33333
F2-223	0.666667	1.66667	11.3333	6.33333
F2-224	0	0	8.33333	3.33333
F2-225	0	0	7.33333	0.333333
F2-226	4.66667	2.66667	18.3333	8.66667
F2-227	0.666667	2.66667	14.3333	9
F2-228	2.33333	4.66667	13	6.33333
F2-229	3	2.66667	5.33333	6
F2-230	2.33333	3.33333	12.6667	8.66667
F2-231	2	2.66667	11.3333	5.66667
F2-232	0.333333	0.333333	18.6667	5.66667
F2-233	0.666667	3.33333	18	11.3333
F2-234	2.33333	1.33333	5.66667	2.66667
F2-235	0.666667	3.33333	10	5.33333
F2-236	0	0	7.33333	7
F2-237	3.66667	2	15.6667	7.33333
F2-238	0	1	5.33333	3.66667
F2-239	0.666667	0.666667	6	4.33333
F2-240	1	0.333333	13.6667	6.66667
F2-241	0	1	11.3333	3.66667
F2-242	0	0	7.33333	6
F2-243	1.33333	2.33333	11.3333	8
F2-244	0	0.333333	5.66667	1.33333
F2-245	3.66667	1.33333	19.3333	10.6667
F2-246	0	0	13.3333	6.66667
F2-247	1.66667	3	13.6667	6
F2-248	0.333333	3	8	7
F2-249	0	0	7.66667	3.33333
F2-250	3	2.66667	14	6.66667
F2-251	1.33333	1	14.6667	4.33333
F2-252	1	1.33333	7.33333	8.33333
F2-253	0	0.333333	6.66667	4
F2-254	0	0.333333	10.3333	3.66667
F2-255	1	0.666667	6.33333	1
F2-256	3	1	7	7
F2-257	2.66667	1.33333	9	6.33333
F2-258	6.33333	3.33333	12.3333	6.33333
F2-259	2.66667	1.66667	8.33333	4.33333
F2-260	3.33333	0	6.66667	3.33333
F2-261	0.666667	2.66667	4.33333	1.66667
F2-262	0	0	4.33333	2.33333
F2-263	4	2.33333	7.66667	9
F2-264	2.33333	1.66667	15	11
F2-265	2.33333	1	9	6.66667
F2-266	1.33333	3.66667	10	4.66667
F2-267	0	0	2.33333	1.33333
F2-268	1.66667	0.333333	6.66667	6.66667
F2-269	2.33333	4.33333	16	9.66667
F2-270	0	0.333333	7.33333	4.33333
F2-271	0.666667	0.666667	5.33333	5.66667
F2-272	4.33333	1	11	6.33333
F2-273	3.33333	1.33333	14.6667	6.33333
F2-274	3.33333	0	7.66667	4.66667
F2-275	0.666667	0.666667	7.66667	4.33333
F2-276	0.333333	0	3	1.66667
F2-277	3.33333	0.333333	14.3333	5.33333
F2-278	2.66667	3.66667	12.6667	12
F2-279	0	0	6.66667	8
F2-280	0.333333	0	9.33333	6.33333
F2-281	0.333333	1	8	6
F2-282	4	1.33333	5.66667	3.66667
F2-283	3	2	11.6667	10.3333
F2-284	2.66667	2	10.6667	4.33333
F2-285	1.66667	2.33333	6.66667	8.33333
F2-286	0	0	1.66667	4.66667
F2-287	0	0.333333	10	8.33333
F2-288	2	2.33333	7.66667	8
F2-289	0.666667	2	15	8
F2-290	0	1	4.33333	3.33333
F2-291	1.66667	2.66667	7.33333	7.33333
F2-292	2.33333	0.333333	6.66667	4
F2-293	1.66667	1	9	10
F2-294	2	2.33333	10.6667	8
F2-295	4.33333	4	20.6667	15
F2-296	0	1.66667	10	9.66667
F2-297	0	0	1	0
F2-298	3.66667	1.33333	4.66667	7.33333
F2-299	0.666667	0	7.33333	2
F2-300	4.66667	0.333333	13	8.33333
F2-301	3.66667	0.666667	9.33333	7.33333
F2-302	4.66667	0.666667	15.3333	5
F2-303	2.66667	1.33333	6.66667	6.66667
F2-304	1	3	24	12
F2-305	1.33333	3.33333	8.66667	5.66667
F2-306	0	0.666667	13.6667	9.66667
F2-307	3	3.33333	21	11.3333
F2-308	0.333333	1.33333	7	6.33333

## Sheet: genetic analysis-1
Table S2. The estimation of long-max-likelihood-value（MLV）and Akaike’s information criterion（AIC）value of each genetic model of prickles on eggplant calyx, stem, petiole and leaf
Model	calyx		stem		petiole		leaf
	MLV	AIC	MLV	AIC	MLV	AIC	MLV	AIC
1MG-AD	-835.044	1678.09	-760.652	1529.3	-1178.75	2365.5	-1364.53	2737.06
1MG-A	-830.124	1666.25	-762.087	1530.17	-1182.28	2370.57	-1368.96	2743.92
1MG-EAD	-902.958	1811.92	-775.665	1557.33	-1182.23	2370.47	-1395.86	2797.73
1MG-NCD	-871.256	1748.51	-771.644	1549.29	-1212.46	2430.92	-1401.8	2809.59
2MG-ADI	-817.208	1654.42	-730.766	1481.53	-1097.1	2214.2	-1326.81	2673.61
2MG-AD	-837.411	1686.82	-751.488	1514.98	-1162.82	2337.65	-1381.36	2774.72
2MG-A	-892.104	1792.21	-807.241	1622.48	-1247.41	2502.82	-1437.52	2883.03
2MG-EA	-846.634	1699.27	-757.653	1521.31	-1191.03	2388.06	-1358.48	2722.96
2MG-CD	-890.388	1788.78	-765.944	1539.89	-1185.07	2378.14	-1374.78	2757.56
2MG-EAD	-890.388	1786.78	-765.944	1537.89	-1185.07	2376.14	-1374.78	2755.56
PG-ADI	-846.09	1712.18	-741.332	1502.66	-1096.51	2213.03	-1340.22	2700.45
PG-AD	-854.431	1722.86	-754.143	1522.29	-1184.29	2382.58	-1341.87	2697.73
MX1-AD-ADI	-832.376	1688.75	-741.332	1506.66	-1095.18	2214.36	-1324.12	2672.25
MX1-AD-AD	-850.581	1719.16	-751.48	1520.96	-1121.64	2261.27	-1324.48	2666.97
MX1-A-AD	-852.277	1720.55	-753.183	1522.37	-1138.45	2292.89	-1341.59	2699.18
MX1-EAD-AD	-854.384	1724.77	-754.11	1524.22	-1159.55	2335.1	-1341.87	2699.73
MX1-NCD-AD	-843.109	1702.22	-743.512	1503.03	-1156.04	2328.07	-1324.58	2665.16
MX2-ADI-ADI	-813.226	1662.45	-730.541	1497.08	-1093.65	2223.29	-1317.84	2671.69
MX2-ADI-AD	-815.177	1660.35	-726.747	1483.49	-1106.1	2242.21	-1318.25	2666.5
MX2-AD-AD	-854.396	1730.79	-754.111	1530.22	-1171.42	2364.84	-1324.43	2670.86
MX2-A-AD	-821.147	1660.29	-734.504	1487.01	-1119.44	2256.88	-1324.8	2667.59
MX2-EA-AD	-854.3	1724.6	-754.086	1524.17	-1155.35	2326.69	-1341.85	2699.7
MX2-CD-AD	-854.39	1726.78	-754.111	1526.22	-1158.76	2335.52	-1341.87	2701.73
MX2-EAD-AD	-854.393	1724.79	-754.111	1524.22	-1170.99	2357.98	-1341.87	2699.73

## Sheet: genetic analysis-2
Table S3. Tests for goodness of fit of genetic models of prickly phenotypes in calyx, stem, petiole and leaf
Model	Population	calyx					stem					petiole					leaf
		U12	U22	U32	nW2	Dn	U12	U22	U32	nW2	Dn	U12	U22	U32	nW2	Dn	U12	U22	U32	nW2	Dn
2MG-ADI	P1	0.059(0.8081)	0.0783(0.7797)	0.0317(0.8586)	0.071(0.7528)	0.1481(0.6924)	0.461(0.4972)	0.6596(0.4167)	0.3831(0.5359)	0.098(0.6061)	0.178(0.4656)	0.2709(0.6028)	0.0000(0.9950)	3.9633(0.0465)*	0.2551(0.1879)	0.2045(0.2768)	-	-	-	-	-
	P2	65.9853(0.0000)*	27.5000(0.0000)*	109.9264(0.0000)*	7.3320(0.0082)*	0.9999(0.0000)*	55.1794(0.0000)*	21.4197(0.0000)*	105.2067(0.0000)*	6.3675(0.0052)*	0.9538(0.0000)*	34.6531(0.0000)*	17.2549(0.0000)*	38.2351(0.0000)*	3.7283(0.0000)*	0.7284(0.0000)*	-	-	-	-	-
	F1	0.0228(0.8800)	0.0002(0.9882)	0.2760(0.5993)	0.0491(0.8822)	0.1181(0.8836)	0.7730(0.3793)	0.5035(0.4780)	0.3212(0.5709)	0.2093(0.2527)	0.2491(0.1089)	1.4169(0.2339)	1.4339(0.2311)	0.0323(0.8574)	0.1851(0.2994)	0.1892(0.3639)	-	-	-	-	-
	B1	0.0133(0.9083)	0.0137(0.9069)	0.8354(0.3607)	0.0799(0.7035)	0.1134(0.5975)	0.0031(0.9555)	0.0249(0.8747)	0.172(0.6783)	0.0848(0.6765)	0.1367(0.3516)	10.4809(0.0012)*	7.4557(0.0063)*	2.6129(0.1060)	1.0207(0.0022)*	0.2756(0.0019)*	-	-	-	-	-
	B2	0.0874(0.7675)	0.3043(0.5812)	1.1271(0.2884)	0.4804(0.0457)*	0.2468(0.0076)*	0.7390(0.3900)	0.6846(0.4080)	0.0004(0.9843)	0.5938(0.0234)*	0.2517(0.0061)*	1.6150(0.2038)	3.3078(0.0690)	5.5371(0.0186)*	0.4323(0.0613)	0.1962(0.0585)	-	-	-	-	-
	F2	0.0768(0.7817)	0.0877(0.7671)	0.0125(0.9111)	0.4593(0.0519)	0.1243(0.0001)*	0.0259(0.8721)	0.0657(0.7976)	0.1618(0.6875)	0.3745(0.0884)	0.1048(0.0021)*	1.5360(0.2152)	0.9577(0.3278)	0.7844(0.3758)	0.2419(0.2041)	0.0690(0.1015)	-	-	-	-	-
MX2-ADI-AD	P1	0.0227(0.8802)	0.0373(0.8469)	0.0355(0.8506)	0.0670(0.7753)	0.1407(0.7489)	0.0747(0.7846)	0.1880(0.6646)	0.4565(0.4993)	0.0609(0.8113)	0.1502(0.6762)	-	-	-	-	-	0.0001(0.9926)	0.0159(0.8996)	0.2197(0.6393)	0.0394(0.9364)	0.1303(0.8036)
	P2	65.9883(0.0000)*	27.5000(0.0000)*	109.9417(0.0000)*	7.3325(0.0082)*	0.9999(0.0000)*	6.4805(0.0109)*	9.4042(0.0022)*	5.7943(0.0161)*	2.1684(0.0000)*	0.6424(0.0000)*	-	-	-	-	-	0.0002(0.9885)	0.0027(0.9585)	0.0696(0.7919)	0.0618(0.8058)	0.1389(0.7389)
	F1	0.338(0.5610)	0.1824(0.6693)	0.2950(0.5871)	0.0765(0.7221)	0.1507(0.6456)	0.0915(0.7622)	0.235(0.6278)	0.5889(0.4428)	0.1366(0.4360)	0.1846(0.3935)	-	-	-	-	-	0.0025(0.9603)	0.0040(0.9493)	0.0038(0.9508)	0.0392(0.9371)	0.1178(0.8853)
	B1	0.0137(0.9068)	0.0409(0.8397)	0.1266(0.7220)	0.0821(0.6909)	0.1184(0.5439)	0.0271(0.8692)	0.0664(0.7967)	0.1544(0.6944)	0.0738(0.7371)	0.1251(0.4599)	-	-	-	-	-	0.0004(0.9835)	0.0139(0.9061)	0.1534(0.6953)	0.0542(0.8514)	0.1012(0.7208)
	B2	0.2034(0.6520)	0.3492(0.5546)	0.3804(0.5374)	0.4968(0.0413)*	0.244(0.0086)*	1.3198(0.2506)	0.7299(0.3929)	1.0650(0.3021)	0.6912(0.0134)*	0.2758(0.0019)*	-	-	-	-	-	0.3912(0.5316)	0.3942(0.5301)	0.0079(0.9293)	0.1570(0.3703)	0.1392(0.3304)
	F2	0.0224(0.8811)	0.0299(0.8627)	0.0127(0.9102)	0.4411(0.0581)	0.1244(0.0001)*	0.0026(0.9596)	0.0045(0.9463)	0.0054(0.9415)	0.3613(0.0961)	0.1017(0.0032)*	-	-	-	-	-	0.0005(0.9830)	0.0002(0.9896)	0.0182(0.8926)	0.0397(0.9345)	0.0347(0.8405)
MX2-A-AD	P1	0.0002(0.9885)	0.0041(0.9492)	0.0395(0.8425)	0.0642(0.7918)	0.1299(0.8264)	0.0603(0.8060)	0.0049(0.9441)	0.4494(0.5026)	0.0602(0.8149)	0.1538(0.6481)						-	-	-	-	-
	P2	66.0137(0.0000)*	110.0342(0.0000)*	110.0683(0.0000)*	7.3345(0.0082)*	1.0000(0.0000)*	59.0935(0.0000)*	93.2022(0.0000)*	78.2163(0.0000)*	6.7315(0.0062)*	0.9718(0.0000)*	-	-	-	-	-	-	-	-	-	-
	F1	0.1219(0.7270)	0.2259(0.6346)	0.3013(0.5831)	0.0591(0.8220)	0.1324(0.7880)	1.6319(0.2014)	1.3007(0.2541)	0.1488(0.6997)	0.2966(0.1450)	0.2825(0.0480)*	-	-	-	-	-	-	-	-	-	-
	B1	0.0020(0.9639)	0.1174(0.7318)	1.4294(0.2319)	0.0882(0.6577)	0.1213(0.5123)	0.0311(0.8601)	0.0645(0.7996)	0.1109(0.7392)	0.0806(0.6995)	0.1174(0.5406)	-	-	-	-	-	-	-	-	-	-
	B2	0.1116(0.7384)	0.2877(0.5917)	0.7255(0.3943)	0.5111(0.0379)*	0.2465(0.0077)*	0.9208(0.3373)	0.5713(0.4497)	0.4803(0.4883)	0.6672(0.0154)*	0.2652(0.0032)*	-	-	-	-	-	-	-	-	-	-
	F2	0.4587(0.4982)	0.2634(0.6078)	0.3251(0.5685)	0.5470(0.0307)*	0.1223(0.0001)*	1.0102(0.3149)	1.5545(0.2125)	1.1982(0.2737)	0.4971(0.0413)*	0.1103(0.0010)*	-	-	-	-	-	-	-	-	-	-
PG-ADI	P1	-	-	-	-	-	-	-	-	-	-	0.5182(0.4716)	1.1192(0.2901)	2.0839(0.1489)	0.3284(0.1186)	0.2686(0.0684)	-	-	-	-	-
	P2	-	-	-	-	-	-	-	-	-	-	0.3005(0.5836)	0.3484(0.5550)	0.0566(0.8119)	0.3440(0.1073)	0.2857(0.0441)*	-	-	-	-	-
	F1	-	-	-	-	-	-	-	-	-	-	0.0007(0.9792)	0.0103(0.9192)	0.0929(0.7605)	0.0594(0.8202)	0.1449(0.6921)	-	-	-	-	-
	B1	-	-	-	-	-	-	-	-	-	-	0.0216(0.8832)	0.0018(0.9665)	0.1610(0.6883)	0.0541(0.8522)	0.1243(0.4681)	-	-	-	-	-
	B2	-	-	-	-	-	-	-	-	-	-	0.3648(0.5458)	0.5980(0.4393)	0.5684(0.4509)	0.1574(0.3691)	0.1509(0.2431)	-	-	-	-	-
	F2	-	-	-	-	-	-	-	-	-	-	0.1972(0.6570)	0.3534(0.5522)	0.4328(0.5106)	0.0796(0.7049)	0.0465(0.5024)	-	-	-	-	-
MX1-AD-ADI	P1	-	-	-	-	-	-	-	-	-	-	0.5179(0.4717)	1.1187(0.2902)	2.0836(0.1489)	0.3283(0.1186)	0.2685(0.0685)	-	-	-	-	-
	P2	-	-	-	-	-	-	-	-	-	-	0.3004(0.5836)	0.3484(0.5550)	0.0568(0.8116)	0.3440(0.1074)	0.2857(0.0441)*	-	-	-	-	-
	F1	-	-	-	-	-	-	-	-	-	-	0.0007(0.9790)	0.0103(0.9191)	0.0929(0.7606)	0.0594(0.8202)	0.1449(0.6923)	-	-	-	-	-
	B1	-	-	-	-	-	-	-	-	-	-	0.0146(0.9038)	0.0365(0.8484)	0.0878(0.7671)	0.0427(0.9187)	0.0983(0.7525)	-	-	-	-	-
	B2	-	-	-	-	-	-	-	-	-	-	0.3772(0.5391)	0.5786(0.4469)	0.4408(0.5068)	0.1559(0.3734)	0.1508(0.2437)	-	-	-	-	-
	F2	-	-	-	-	-	-	-	-	-	-	0.1294(0.7190)	0.2289(0.6323)	0.2709(0.6027)	0.0694(0.7617)	0.0424(0.6203)	-	-	-	-	-
MX1-AD-AD	P1	-	-	-	-	-	-	-	-	-	-	-	-	-	-	-	0.0374(0.8467)	0.0885(0.7660)	0.1948(0.6590)	0.0397(0.9344)	0.1162(0.8948)
	P2	-	-	-	-	-	-	-	-	-	-	-	-	-	-	-	0.1956(0.6583)	0.2566(0.6125)	0.0981(0.7542)	0.0845(0.6779)	0.1795(0.4279)
	F1	-	-	-	-	-	-	-	-	-	-	-	-	-	-	-	0.1406(0.7077)	0.1416(0.7067)	0.0028(0.9577)	0.0499(0.8770)	0.1210(0.8661)
	B1	-	-	-	-	-	-	-	-	-	-	-	-	-	-	-	0.0865(0.7687)	0.1838(0.6681)	0.3318(0.5646)	0.0598(0.8176)	0.0819(0.9059)
	B2	-	-	-	-	-	-	-	-	-	-	-	-	-	-	-	0.2614(0.6092)	0.2779(0.5981)	0.0165(0.8977)	0.1404(0.4228)	0.1323(0.3901)
	F2	-	-	-	-	-	-	-	-	-	-	-	-	-	-	-	0.1393(0.7090)	0.3131(0.5758)	0.6283(0.4280)	0.0951(0.6211)	0.0496(0.4224)
MX1-NCD-AD	P1	-	-	-	-	-	-	-	-	-	-	-	-	-	-	-	0.0430(0.8357)	0.0966(0.7559)	0.1936(0.6599)	0.0400(0.9330)	0.1151(0.9011)
	P2	-	-	-	-	-	-	-	-	-	-	-	-	-	-	-	0.2572(0.6121)	0.3272(0.5673)	0.1050(0.7459)	0.0910(0.6432)	0.1853(0.3891)
	F1	-	-	-	-	-	-	-	-	-	-	-	-	-	-	-	0.1651(0.6845)	0.1655(0.6841)	0.0029(0.9572)	0.0520(0.8646)	0.1232(0.8519)
	B1	-	-	-	-	-	-	-	-	-	-	-	-	-	-	-	0.0750(0.7842)	0.1862(0.6661)	0.4427(0.5058)	0.0623(0.8027)	0.0831(0.8970)
	B2	-	-	-	-	-	-	-	-	-	-	-	-	-	-	-	0.2316(0.6304)	0.2505(0.6167)	0.0191(0.8902)	0.1365(0.4366)	0.1305(0.4071)
	F2	-	-	-	-	-	-	-	-	-	-	-	-	-	-	-	0.1785(0.6727)	0.3569(0.5502)	0.5676(0.4512)	0.0986(0.6030)	0.0499(0.4133)
Note：U12,U22,U32are the statistic of Uniformity test；nW2 is the statistic of Smirnov test；Dn is the statistic of Kolmogorov test. * indicates the different significance at P < 0.05 level.

## Sheet: genetic analysis-3
Table S4. Estimates of genetic parameter of prickles on eggplant calyx, stem, petiole and leaf
1st order parameter					2nd order parameter
parameter	calyx	stem	leaf	petiole	parameter	calyx			stem			leaf			petiole
	Estimate	Estimate	Estimate	Estimate		Estimate			Estimate			Estimate			Estimate
						B1	B2	F2	B1	B2	F2	B1	B2	F2	B1	B2	F2
m	2.1842	1.5261	8.4847	5.1973	σ2p	0.5973	0.5973	0.5973	0.7279	0.7297	0.7297	10.6839	11.7716	12.6223	3.5494	2.235	11.2241
da	1.8536	0.8808	4.2345		σ2mg	1.5478	0.9945	2.3413	0.9309	0.7977	0.8043	14.0648	0.2705	12.1295
db	0.7019	0.8715			σ2pg							3.0678	4.1555	5.0062	1.3656	0.081	9.0845
ha	-1.2246	-0.5193	-4.2345		h2mg(%)	72.1544	62.4769	79.674	56.0566	52.2243	52.432	56.8304	2.2464	49.0044
hb	0.1086	-0.5093			h2pg(%)							12.3958	34.508	20.2257	39.3683	3.7104	81.2012
i	0.553	0.4534
jab	-0.0152	-0.5631
jba	-0.1963	-0.5638
l	1.6752	2.1173
[d]			3.2562
[h]			8.7792
ha/da	-0.66066	-0.589578	-1
hb/db	0.154723	-0.584395
Note: m: Average of the population; da: Additive effect of the first pair of major genes; db: Additive effect of the second pair of major genes; ha: Dominant effect of the first pair of major genes; hb: Dominant effect of second pair of major genes; [d]: Multi-gene additive effect; [h]:Multi-gene dominant effect; i: Additive × additive interaction; jab:Additive × dominant interaction; jba: Domina…

## Sheet: sequencing
Table S5. The sequencing qualities of F2 progeny
ID	Total_reads	Mapped (%)	Properly_mapped (%)	Ave_depth	Cov_ratio_1X (%)	Cov_ratio_5X (%)	Cov_ratio_10X (%)	ReadSum	BaseSum	GC(%)	N(%)	Q20(%)	CycleQ20(%)	Q30(%)
P1	189525468	99.67	95.93	22	97.97	95.84	90.71	94762734	28387125338	36.59	0.01	96.6	100	92.23
P2	1728.39	99.54	95.78	20	98.31	95.97	89.41	85681713	25667735186	36.44	0	96.88	100	92.7
F2 (average)	10133380	99.69	96.08	1.97	53.78	4.94	0.83	5.06669e+06	1.51783e+09	36.66	0.000979612	96.9	100	92.75
F2-1	10007298	99.78	96.32	2	53.51	5.17	0.86	5003649	1499078562	36.45	0	97	100	93.01
F2-3	9528292	99.73	95.66	2	52.11	4.77	0.84	4764146	1427329030	36.48	0	96.95	100	92.93
F2-4	9760022	99.68	95.89	2	51.29	4.93	0.85	4880011	1461795146	36.48	0	97.01	100	93.05
F2-5	8322070	99.75	96.02	2	48.36	3.62	0.68	4161035	1246762504	36.46	0	96.85	100	92.7
F2-6	11640670	99.62	95.54	2	61.63	5.41	0.87	5820335	1743870438	36.67	0.02	95.2	100	88.77
F2-7	9634310	99.53	95.55	2	50.49	4.85	0.84	4817155	1442851208	36.46	0	96.95	100	92.95
F2-8	9748728	99.63	95.56	2	53.67	4.76	0.81	4874364	1460375132	36.37	0	96.88	100	92.82
F2-9	10112754	99.59	95.96	2	53.29	4.92	0.82	5056377	1514893978	36.68	0	96.85	100	92.22
F2-122	13050514	99.74	95.61	2	65.47	7.43	1.05	6525257	1954533708	36.96	0.01	97.26	100	93.37
F2-123	12487012	99.66	95.71	2	62.7	6.65	1	6243506	1869992956	36.71	0.01	97.19	100	93.23
F2-48	20854910	98.76	95.19	2	79.92	16.2	2.11	10427455	3123979188	36.75	0.01	95.65	100	90.17
F2-10	9505818	99.66	95.56	2	52.47	4.37	0.79	4752909	1423828994	36.72	0	96.79	100	92.64
F2-11	9481144	99.75	96.2	2	48.61	4.79	0.85	4740572	1419308784	36.69	0	97.17	100	93.36
F2-12	9801320	99.74	96.37	2	51.37	4.91	0.85	4900660	1467919678	36.65	0	97.05	100	93.1
F2-13	10026326	99.78	96.52	2	51.06	4.91	0.86	5013163	1501471296	36.59	0	97	100	93
F2-14	11664094	99.62	95.41	2	59.57	5.58	0.9	5832047	1746706538	36.75	0	96.62	100	92.08
F2-16	8432452	99.61	95.9	2	48.99	3.59	0.68	4216226	1263145130	36.51	0	95.86	100	90.94
F2-17	16781688	99.47	95.47	2	69.52	11.34	1.59	8390844	2513617084	36.82	0	96.81	100	92.17
F2-19	9810464	99.75	95.97	2	53.56	4.71	0.81	4905232	1469571354	36.52	0	96.84	100	92.71
F2-20	8282286	99.74	96.01	2	47.57	3.84	0.71	4141143	1240382266	36.86	0	96.91	100	92.84
F2-21	9923620	99.62	95.47	2	52.76	4.83	0.81	4961810	1486386746	36.85	0	96.71	100	91.94
F2-24	8323460	99.56	95.46	2	47.51	3.5	0.67	4161730	1246765732	36.83	0	96.68	100	91.89
F2-25	10840990	99.72	96.55	2	55.47	5.66	0.92	5420495	1623306680	36.66	0	97.02	100	93.04
F2-27	10079260	99.76	96.31	2	53.05	5.12	0.85	5039630	1509326492	36.58	0	97.02	100	93.04
F2-28	9331420	99.8	96.72	2	48.93	4.66	0.81	4665710	1396988552	36.64	0	97.28	100	93.55
F2-29	10986132	99.74	96.18	2	57.39	5.14	0.87	5493066	1645844620	36.54	0	96.69	100	92.44
F2-30	11035892	99.77	96.31	2	56.49	5.73	0.93	5517946	1653197340	36.56	0	96.92	100	92.86
F2-32	11102290	99.71	96.21	2	56.48	6.04	0.97	5551145	1663046014	36.37	0	96.99	100	93
F2-33	9671962	99.72	95.94	2	51.16	4.35	0.78	4835981	1448618750	36.39	0	96.83	100	92.73
F2-34	8686338	99.24	95.49	2	48.47	3.83	0.72	4343169	1301188912	37.16	0	96.76	100	92.03
F2-35	9614750	99.65	95.99	2	52.26	4.43	0.78	4807375	1439880866	36.39	0	96.7	100	92.48
F2-37	9756480	99.74	96.22	2	50.06	4.46	0.81	4878240	1461286304	36.53	0	96.98	100	93
F2-38	9256918	99.71	96.2	2	51.4	4.42	0.78	4628459	1386281972	36.43	0	96.8	100	92.69
F2-39	7532594	99.62	95.73	1	45.27	2.83	0.59	3766297	1128404438	37.09	0	96.7	100	92.46
F2-40	9561518	99.71	96.19	2	51.63	4.41	0.77	4780759	1432168326	36.4	0	96.86	100	92.78
F2-41	9380650	99.73	96.07	2	50.26	4.17	0.75	4690325	1404959992	36.54	0	96.88	100	92.79
F2-42	8498262	99.71	95.8	2	49.19	3.76	0.7	4249131	1273009808	36.51	0	96.82	100	92.7
F2-43	12861776	99.72	96.08	2	63.17	7.25	1.03	6430888	1926117582	36.59	0	96.79	100	92.39
F2-44	9964150	99.72	96.45	2	52.89	4.97	0.84	4982075	1492415170	36.56	0	96.97	100	92.94
F2-46	9907416	99.76	96.45	2	52.66	4.94	0.84	4953708	1483912954	36.49	0	97	100	93
F2-47	13608466	99.71	96.27	2	65.16	7.57	1.08	6804233	2038144282	36.73	0	96.77	100	92.34
F2-49	8259678	99.55	95.94	2	46.8	3.41	0.66	4129839	1237396142	36.87	0	95.72	100	89.71
F2-50	9444116	99.74	96.23	2	51.89	4.19	0.76	4722058	1414809706	36.58	0	96.81	100	92.64
F2-51	8263234	99.67	96.15	2	47.34	3.77	0.68	4131617	1237790486	36.67	0	96.91	100	92.32
F2-52	8908650	99.61	96.16	2	48.62	4.24	0.75	4454325	1334501590	36.7	0	96.92	100	92.32
F2-53	14139214	99.73	96.41	2	64.95	7.64	1.1	7069607	2117549176	36.64	0	96.91	100	92.61
F2-54	7801716	99.76	96.22	2	45.01	2.99	0.63	3900858	1168563920	37.23	0	96.91	100	92.84
F2-55	9478822	99.71	95.91	2	51.95	4.31	0.77	4739411	1419975086	36.61	0	96.81	100	92.67
F2-56	7793280	99.76	96.21	2	46.17	3.16	0.64	3896640	1167348600	36.76	0	96.82	100	92.7
F2-57	9380586	99.78	96.27	2	52.39	4.17	0.75	4690293	1405305288	36.42	0	96.82	100	92.7
F2-59	8860666	99.76	96.51	2	48.21	4.03	0.72	4430333	1327146808	36.97	0	97.12	100	93.21
F2-60	7484664	99.63	95.79	1	45.08	2.57	0.59	3742332	1121263144	36.94	0	96.82	100	92.69
F2-61	9182010	99.78	96.13	2	51.62	4.3	0.77	4591005	1375565830	36.52	0	96.98	100	92.96
F2-62	8501044	99.64	96.52	2	47.12	3.74	0.7	4250522	1273307446	36.81	0	97.09	100	93.13
F2-64	9629596	99.71	96.08	2	51.3	4.55	0.81	4814798	1442437122	36.71	0	97	100	93.02
F2-65	13349938	99.79	96.41	2	64.58	7.22	1.07	6674969	1999582324	36.98	0	97.57	100	94.12
F2-68	9796214	99.79	96.4	2	52.82	4.85	0.84	4898107	1467450158	36.53	0	97	100	92.99
F2-69	9292834	99.22	95.75	2	50.75	4.15	0.76	4646417	1391834516	36.56	0	96.87	100	92.78
F2-70	11007098	99.76	96.41	2	57.51	5.74	0.93	5503549	1648670324	36.51	0	96.93	100	92.89
F2-71	10619588	99.77	96.57	2	55.1	5.42	0.91	5309794	1590320268	36.55	0	97.05	100	93.11
F2-72	9700508	99.74	96	2	52.69	4.66	0.81	4850254	1452801642	36.56	0	96.86	100	92.78
F2-75	13334482	99.75	96.12	2	65.27	7.1	1.07	6667241	1997246600	37.09	0	97.37	100	93.79
F2-76	9600492	99.71	96.19	2	51.98	4.38	0.78	4800246	1437954982	36.68	0	96.87	100	92.76
F2-77	9408210	99.76	96.49	2	50.7	4.32	0.78	4704105	1408809288	37.11	0	96.91	100	92.83
F2-78	8777194	99.77	96.48	2	49.35	4.05	0.74	4388597	1314522846	36.57	0	96.97	100	92.96
F2-79	9457398	99.78	96.5	2	50.83	4.41	0.77	4728699	1416711604	36.36	0	96.9	100	92.83
F2-81	8953094	99.75	96.17	2	49.63	4.45	0.78	4476547	1341045244	36.54	0	97.05	100	93.1
F2-82	8168158	99.7	96.06	2	47.25	3.33	0.66	4084079	1223615494	37.04	0	96.9	100	92.83
F2-83	9776850	99.76	96.39	2	51.95	4.6	0.8	4888425	1464545500	36.68	0	96.96	100	92.9
F2-84	9026862	99.74	96.03	2	51.69	3.97	0.72	4513431	1352353928	36.52	0	96.77	100	92.59
F2-85	9292258	99.79	96.44	2	51.15	4.46	0.78	4646129	1391879872	36.48	0	97.1	100	93.19
F2-86	8583678	99.73	96.18	2	49.58	3.85	0.71	4291839	1285875848	36.53	0	96.87	100	92.78
F2-87	9871754	99.74	96.21	2	53.56	4.65	0.81	4935877	1478774590	36.52	0	96.71	100	92.47
F2-90	9003862	99.74	96.26	2	51.88	3.93	0.71	4501931	1348838374	36.46	0	96.81	100	92.67
F2-91	8949924	99.74	95.75	2	51.26	3.84	0.72	4474962	1340799558	36.51	0	96.73	100	92.51
F2-92	10564528	99.81	96.55	2	54.76	5.71	0.93	5282264	1582446444	36.6	0	97.19	100	93.36
F2-94	10325466	99.29	95.31	2	53.22	5.01	0.85	5162733	1546687762	36.76	0	96.71	100	92
F2-95	10572600	99.77	96.16	2	54.95	5.17	0.86	5286300	1583707982	36.61	0	97.02	100	93.02
F2-96	9720406	99.74	96.07	2	53.6	4.37	0.78	4860203	1456045646	36.65	0	96.75	100	92.55
F2-97	10392296	99.78	96.71	2	52.56	5.34	0.9	5196148	1556562144	36.71	0	97.14	100	93.24
F2-98	13249048	99.76	96.33	2	64.34	6.99	1.06	6624524	1984589856	36.53	0	97.47	100	93.96
F2-99	11978710	99.66	96.23	2	61.74	5.43	0.89	5989355	1794456248	36.92	0	97.53	100	94.09
F2-100	9093640	99.67	95.93	2	51.24	4.04	0.73	4546820	1362316528	36.41	0	96.86	100	92.74
F2-101	8752236	99.77	96.42	2	50.27	4.18	0.73	4376118	1311145724	36.89	0	96.98	100	92.94
F2-103	8273890	99.56	95.51	2	47.91	3.5	0.66	4136945	1239503360	36.7	0	96.59	100	91.72
F2-104	12946052	99.81	96.62	2	63.81	6.89	1.03	6473026	1938987710	36.87	0	97.7	100	94.39
F2-105	12119600	99.78	96.24	2	61.38	6.05	0.95	6059800	1815538880	36.84	0	97.59	100	94.18
F2-107	8148990	99.71	96.11	2	47.74	3.36	0.66	4074495	1220741448	36.62	0	96.86	100	92.74
F2-108	14602800	99.75	95.82	2	69.44	8.04	1.14	7301400	2187557062	36.8	0	97.55	100	94.15
F2-111	8734494	99.71	96.27	2	50.95	3.68	0.69	4367247	1308356130	36.79	0	96.68	100	92.41
F2-112	8300480	99.7	95.98	2	49.83	3.4	0.66	4150240	1243508288	36.48	0	96.74	100	92.53
F2-113	9408484	99.73	96.12	2	53.93	4.37	0.76	4704242	1409521144	36.44	0	96.74	100	92.54
F2-114	14830424	99.7	95.6	2	70.9	7.62	1.1	7415212	2221827114	36.98	0	97	100	93.1
F2-115	8561482	99.75	96.33	2	48.96	3.74	0.69	4280741	1282509396	36.71	0	96.92	100	92.84
F2-116	7974762	99.78	96.62	2	45.79	3.55	0.67	3987381	1194260926	36.66	0	97.11	100	93.2
F2-117	8714220	99.72	96.13	2	49.65	3.85	0.72	4357110	1305201862	36.5	0	96.94	100	92.91
F2-118	8208928	99.72	95.79	1	51.14	2.85	0.61	4104464	1229764448	36.96	0.01	96.98	100	92.8
F2-119	12632660	99.7	95.54	2	65.4	6.39	0.95	6316330	1892555060	36.59	0.01	97.05	100	92.96
F2-120	11971724	99.69	95.7	2	61.5	5.87	0.91	5985862	1793058958	36.62	0.01	97.27	100	93.4
F2-121	11305938	99.64	95.95	2	58.62	5.58	0.87	5652969	1693250194	36.65	0.01	97.28	100	93.4
								506669023	151783358124
								94762734	28387125338
								85681713	25667735186
								687113470	205838218648
								506669023	151783358124
								5.06669e+06	1.51783e+09

## Sheet: SNP marker
Table S6. Identification of SNP markers from P1, P2 and F2 population
BMK ID	SNP number	Transition	Transversion	Ti/Tv	Heterozygosity	Homozygosity	Het-ratio
P1	2989312	2168937	820375	2.64	1036844	1952468	0.3468
P2	1369910	992010	377900	2.62	218871	1151039	0.1597
F2-1	505016	366117	138899	2.63	72719	432297	0.1439
F2-3	407287	295624	111663	2.64	73710	333577	0.1809
F2-4	415851	302572	113279	2.67	64141	351710	0.1542
F2-5	364232	264595	99637	2.65	52296	311936	0.1435
F2-6	598284	434561	163723	2.65	85529	512755	0.1429
F2-7	323883	234981	88902	2.64	60399	263484	0.1864
F2-8	463393	336387	127006	2.64	83317	380076	0.1797
F2-9	322682	235128	87554	2.68	55470	267212	0.1719
F2-122	820370	596383	223987	2.66	103818	716552	0.1265
F2-123	820728	595830	224898	2.64	125681	695047	0.1531
F2-48	963393	698379	265014	2.63	322900	640493	0.3351
F2-10	292066	212712	79354	2.68	33275	258791	0.1139
F2-11	354261	258042	96219	2.68	60986	293275	0.1721
F2-12	407308	296282	111026	2.66	60555	346753	0.1486
F2-13	442864	322261	120603	2.67	62613	380251	0.1413
F2-14	661204	480904	180300	2.66	127043	534161	0.1921
F2-16	332089	241135	90954	2.65	38997	293092	0.1174
F2-17	821464	598542	222922	2.68	244825	576639	0.298
F2-19	512278	371688	140590	2.64	53949	458329	0.1053
F2-20	295134	214938	80196	2.68	35189	259945	0.1192
F2-21	447064	325243	121821	2.66	73720	373344	0.1648
F2-24	306437	222660	83777	2.65	39965	266472	0.1304
F2-25	464091	337857	126234	2.67	98571	365520	0.2123
F2-27	531978	386164	145814	2.64	65757	466221	0.1236
F2-28	393971	286819	107152	2.67	59109	334862	0.15
F2-29	468499	340176	128323	2.65	81763	386736	0.1745
F2-30	545823	397743	148080	2.68	47458	498365	0.0869
F2-32	514930	374890	140040	2.67	85305	429625	0.1656
F2-33	397143	288775	108368	2.66	46856	350287	0.1179
F2-34	371451	269915	101536	2.65	49257	322194	0.1326
F2-35	340315	247213	93102	2.65	63322	276993	0.186
F2-37	391093	284031	107062	2.65	55872	335221	0.1428
F2-38	389955	283229	106726	2.65	65271	324684	0.1673
F2-39	342184	250422	91762	2.72	40729	301455	0.119
F2-40	497711	361369	136342	2.65	43817	453894	0.088
F2-41	462705	336633	126072	2.67	45541	417164	0.0984
F2-42	368267	268351	99916	2.68	42020	326247	0.1141
F2-43	686613	498897	187716	2.65	143905	542708	0.2095
F2-44	453933	328933	125000	2.63	64018	389915	0.141
F2-46	456914	331999	124915	2.65	57553	399361	0.1259
F2-47	664080	482836	181244	2.66	165423	498657	0.2491
F2-49	256987	186482	70505	2.64	52507	204480	0.2043
F2-50	476575	345860	130715	2.64	56158	420417	0.1178
F2-51	333200	241849	91351	2.64	49093	284107	0.1473
F2-52	372797	271558	101239	2.68	48083	324714	0.1289
F2-53	716543	519304	197239	2.63	142539	574004	0.1989
F2-54	298754	218050	80704	2.7	26591	272163	0.089
F2-55	331555	240918	90637	2.65	68910	262645	0.2078
F2-56	262702	190729	71973	2.65	33775	228927	0.1285
F2-57	350124	254246	95878	2.65	59569	290555	0.1701
F2-59	491263	358260	133003	2.69	40925	450338	0.0833
F2-60	284296	207519	76777	2.7	38929	245367	0.1369
F2-61	461635	335644	125991	2.66	57043	404592	0.1235
F2-62	427046	310536	116510	2.66	64176	362870	0.1502
F2-64	377332	274282	103050	2.66	36890	340442	0.0977
F2-65	682620	497030	185590	2.67	139903	542717	0.2049
F2-68	421998	306855	115143	2.66	44010	377988	0.1042
F2-69	335834	243682	92152	2.64	59604	276230	0.1774
F2-70	509702	370244	139458	2.65	69203	440499	0.1357
F2-71	431132	313524	117608	2.66	81809	349323	0.1897
F2-72	504978	366346	138632	2.64	73500	431478	0.1455
F2-75	752031	548263	203768	2.69	107059	644972	0.1423
F2-76	402372	292803	109569	2.67	55355	347017	0.1375
F2-77	355374	258417	96957	2.66	59432	295942	0.1672
F2-78	192514	139602	52912	2.63	46970	145544	0.2439
F2-79	446158	325218	120940	2.68	49059	397099	0.1099
F2-81	431520	313839	117681	2.66	56568	374952	0.131
F2-82	313102	228604	84498	2.7	53110	259992	0.1696
F2-83	479444	348453	130991	2.66	73267	406177	0.1528
F2-84	406358	295488	110870	2.66	60943	345415	0.1499
F2-85	403991	292677	111314	2.62	70644	333347	0.1748
F2-86	374302	271865	102437	2.65	56016	318286	0.1496
F2-87	317042	230698	86344	2.67	42201	274841	0.1331
F2-90	350575	255421	95154	2.68	62292	288283	0.1776
F2-91	310561	225409	85152	2.64	49765	260796	0.1602
F2-92	504766	366980	137786	2.66	84379	420387	0.1671
F2-94	374608	272971	101637	2.68	66698	307910	0.178
F2-95	585169	425090	160079	2.65	70199	514970	0.1199
F2-96	462109	335680	126429	2.65	77526	384583	0.1677
F2-97	476452	346003	130449	2.65	93872	382580	0.197
F2-98	563936	409607	154329	2.65	139406	424530	0.2472
F2-99	550828	400856	149972	2.67	103344	447484	0.1876
F2-100	418148	302480	115668	2.61	53790	364358	0.1286
F2-101	398666	289528	109138	2.65	70203	328463	0.176
F2-103	324433	235162	89271	2.63	42344	282089	0.1305
F2-104	657994	478882	179112	2.67	96880	561114	0.1472
F2-105	566506	412535	153971	2.67	138652	427854	0.2447
F2-107	261901	190318	71583	2.65	37774	224127	0.1442
F2-108	809492	588460	221032	2.66	190142	619350	0.2348
F2-111	339699	247366	92333	2.67	29712	309987	0.0874
F2-112	316826	229760	87066	2.63	43122	273704	0.1361
F2-113	439175	318454	120721	2.63	53010	386165	0.1207
F2-114	827910	603964	223946	2.69	76643	751267	0.0925
F2-115	367544	267228	100316	2.66	50858	316686	0.1383
F2-116	288677	209825	78852	2.66	55000	233677	0.1905
F2-117	352238	255660	96578	2.64	59009	293229	0.1675
F2-118	419393	305941	113452	2.69	48573	370820	0.1158
F2-119	733259	532585	200674	2.65	138522	594737	0.1889
F2-120	607636	441879	165757	2.66	128100	479536	0.2108
F2-121	708310	515607	192703	2.67	130247	578063	0.1838

## Sheet: Bin marker
Table S7. The identification of Bin markers
Linkage Group	SNP markers	Bin marker	Average Length (Mb)
Chr01	310096	44955	0.003
Chr02	308442	54540	0.001
Chr03	161196	23781	0.003
Chr04	35817	5295	0.018
Chr05	75120	11028	0.003
Chr06	256117	33599	0.003
Chr07	69111	11010	0.011
Chr08	212758	28388	0.003
Chr09	74686	10403	0.003
Chr10	96545	11734	0.008
Chr11	81462	11924	0.005
Chr12	201938	32234	0.003
Total	1883288	278891	0.005

## Sheet: Bin map
Table S8. Distribution of Bin markers on genetic linkage map
LG ID	Total Bin Marker	Total Distance (cM)	Average Distance (cM)	Max Gap (cM)	Gaps < 5cM (%)
Chr01	460	164.21	0.36	4.71	0.9913
Chr02	195	104.47	0.54	6.54	0.9897
Chr03	194	108.95	0.56	6.44	0.886
Chr04	267	125.67	0.47	6.94	0.9962
Chr05	411	102.53	0.25	2.5	1
Chr06	756	126.79	0.17	4.11	0.9987
Chr07	245	100.09	0.41	4.11	1
Chr08	384	97.93	0.26	5.43	0.9974
Chr09	363	100.79	0.28	2.6	0.9945
Chr10	160	101.21	0.64	5.42	0.9811
Chr11	238	110.06	0.46	3.1	0.9789
Chr12	245	141.91	0.58	6.03	0.9918
Total	3918	1384.62	0.61	6.94	0.886

## Sheet: LOD
Table S9. The LOD values and phenotypic contribution rate of bin markers
The number of prickets on calyx
Nr	Group	Position	Locus	LOD	Additive	Dominance	expl%
1	1	0	Block339	0.95165	-0.394872	0.648666	5.39909
2	1	0	Block340	0.95165	-0.394872	0.648666	5.39909
3	1	0	Block179	0.95165	-0.394872	0.648666	5.39909
4	1	0	Block194	0.95165	-0.394872	0.648666	5.39909
5	1	0	Block188	0.95165	-0.394872	0.648666	5.39909
6	1	1	Block198	0.90266	-0.391667	0.644935	5.32621
7	1	1.5	Block101	0.812818	-0.411594	0.602508	5.17884
8	1	1.5	Block16	0.812818	-0.411594	0.602508	5.17884
9	1	1.5	Block85	0.812818	-0.411594	0.602508	5.17884
10	1	1.5	Block17	0.812818	-0.411594	0.602508	5.17884
11	1	1.5	Block185	0.812818	-0.411594	0.602508	5.17884
12	1	2	Block289	0.806107	-0.433333	0.564052	5.12461
13	1	2	Block125	0.806107	-0.433333	0.564052	5.12461
14	1	2	Block277	0.806107	-0.433333	0.564052	5.12461
15	1	2	Block270	0.806107	-0.433333	0.564052	5.12461
16	1	2.5	Block268	0.711187	-0.430556	0.53953	4.8908
17	1	2.5	Block299	0.711187	-0.430556	0.53953	4.8908
18	1	2.5	Block168	0.711187	-0.430556	0.53953	4.8908
19	1	2.5	Block313	0.711187	-0.430556	0.53953	4.8908
20	1	2.5	Block300	0.711187	-0.430556	0.53953	4.8908
21	1	2.5	Block64	0.711187	-0.430556	0.53953	4.8908
22	1	3	Block232	0.718839	-0.443889	0.515261	4.87675
23	1	3	Block319	0.718839	-0.443889	0.515261	4.87675
24	1	4	Block490	0.718573	-0.42447	0.6389	5.66941
25	1	4.5	Block486	0.702377	-0.392191	0.558858	4.57585
26	1	4.5	Block445	0.702377	-0.392191	0.558858	4.57585
27	1	4.5	Block379	0.702377	-0.392191	0.558858	4.57585
28	1	4.5	Block438	0.702377	-0.392191	0.558858	4.57585
29	1	4.5	Block382	0.702377	-0.392191	0.558858	4.57585
30	1	4.5	Block441	0.702377	-0.392191	0.558858	4.57585
31	1	4.5	Block492	0.702377	-0.392191	0.558858	4.57585
32	1	4.5	Block487	0.702377	-0.392191	0.558858	4.57585
33	1	4.5	Block459	0.702377	-0.392191	0.558858	4.57585
34	1	4.5	Block448	0.702377	-0.392191	0.558858	4.57585
35	1	4.5	Block433	0.702377	-0.392191	0.558858	4.57585
36	1	4.5	Block431	0.702377	-0.392191	0.558858	4.57585
37	1	4.5	Block384	0.702377	-0.392191	0.558858	4.57585
38	1	4.5	Block485	0.702377	-0.392191	0.558858	4.57585
39	1	4.5	Block435	0.702377	-0.392191	0.558858	4.57585
40	1	4.5	Block456	0.702377	-0.392191	0.558858	4.57585
41	1	4.5	Block566	0.702377	-0.392191	0.558858	4.57585
42	1	4.5	Block429	0.702377	-0.392191	0.558858	4.57585
43	1	5	Block385	0.707224	-0.39769	0.549977	4.56863
44	1	6.001	Block376	0.884954	-0.444139	0.634028	5.87894
45	1	6.501	Block569	0.842823	-0.507055	0.509429	5.72555
46	1	7.501	Block565	0.419946	-0.349705	0.247976	2.2666
47	1	7.501	Block591	0.419946	-0.349705	0.247976	2.2666
48	1	8.001	Block594	0.40933	-0.29961	0.351143	2.23895
49	1	8.001	Block579	0.40933	-0.29961	0.351143	2.23895
50	1	8.501	Block602	0.186451	-0.276224	0.295455	1.77463
51	1	8.501	Block592	0.186451	-0.276224	0.295455	1.77463
52	1	8.501	Block596	0.186451	-0.276224	0.295455	1.77463
53	1	9.001	Block607	0.334623	-0.345849	0.409467	3.00803
54	1	9.501	Block660	0.14907	-0.238345	0.225524	1.21743
55	1	9.501	Block616	0.14907	-0.238345	0.225524	1.21743
56	1	11.001	Block668	0.112536	-0.280936	0.189936	1.43605
57	1	11.001	Block659	0.112536	-0.280936	0.189936	1.43605
58	1	11.501	Block666	0.0919041	-0.240093	0.105478	0.935252
59	1	11.501	Block667	0.0919041	-0.240093	0.105478	0.935252
60	1	11.501	Block677	0.0919041	-0.240093	0.105478	0.935252
61	1	12.001	Block669	0.0860641	-0.2211	0.141942	0.873158
62	1	12.001	Block670	0.0860641	-0.2211	0.141942	0.873158
63	1	12.001	Block689	0.0860641	-0.2211	0.141942	0.873158
64	1	12.501	Block688	0.12527	-0.239859	0.168871	1.06326
65	1	12.501	Block690	0.12527	-0.239859	0.168871	1.06326
66	1	12.501	Block673	0.12527	-0.239859	0.168871	1.06326
67	1	12.501	Block676	0.12527	-0.239859	0.168871	1.06326
68	1	12.501	Block674	0.12527	-0.239859	0.168871	1.06326
69	1	13.001	Block691	0.0634628	-0.193827	0.0803867	0.603586
70	1	13.001	Block1013	0.0634628	-0.193827	0.0803867	0.603586
71	1	13.706	Block1025	0.155322	-0.159612	0.118776	0.481783
72	1	14.206	Block1064	0.216184	-0.178571	0.0781979	0.517062
73	1	15.207	Block1045	0.14465	-0.107143	0.223495	0.5357
74	1	15.207	Block1039	0.14465	-0.107143	0.223495	0.5357
75	1	15.207	Block1041	0.14465	-0.107143	0.223495	0.5357
76	1	15.207	Block1026	0.14465	-0.107143	0.223495	0.5357
77	1	15.207	Block1027	0.14465	-0.107143	0.223495	0.5357
78	1	15.207	Block1080	0.14465	-0.107143	0.223495	0.5357
79	1	15.207	Block1038	0.14465	-0.107143	0.223495	0.5357
80	1	15.207	Block1060	0.14465	-0.107143	0.223495	0.5357
81	1	15.707	Block1103	0.143211	-0.116402	0.206858	0.514569
82	1	16.207	Block1082	0.236323	-0.160774	0.295851	1.02461
83	1	16.207	Block1101	0.236323	-0.160774	0.295851	1.02461
84	1	16.207	Block1097	0.236323	-0.160774	0.295851	1.02461
85	1	16.207	Block1090	0.236323	-0.160774	0.295851	1.02461
86	1	16.207	Block1093	0.236323	-0.160774	0.295851	1.02461
87	1	16.207	Block1104	0.236323	-0.160774	0.295851	1.02461
88	1	16.707	Block1111	0.118291	-0.107085	0.2019	0.468639
89	1	17.207	Block1462	0.130058	-0.129877	0.15401	0.424752
90	1	17.707	Block1123	0.184735	-0.141159	0.131416	0.42283
91	1	17.707	Block1505	0.184735	-0.141159	0.131416	0.42283
92	1	17.707	Block1251	0.184735	-0.141159	0.131416	0.42283
93	1	17.707	Block1459	0.184735	-0.141159	0.131416	0.42283
94	1	17.707	Block1159	0.184735	-0.141159	0.131416	0.42283
95	1	17.707	Block1502	0.184735	-0.141159	0.131416	0.42283
96	1	17.707	Block1135	0.184735	-0.141159	0.131416	0.42283
97	1	17.707	Block1508	0.184735	-0.141159	0.131416	0.42283
98	1	18.707	Block1528	0.242111	-0.125604	0.163382	0.430281
99	1	18.707	Block1488	0.242111	-0.125604	0.163382	0.430281
100	1	18.707	Block1125	0.242111	-0.125604	0.163382	0.430281
101	1	18.707	Block1522	0.242111	-0.125604	0.163382	0.430281
102	1	19.207	Block1381	0.229562	-0.0808081	0.0742721	0.137511
103	1	19.207	Block1523	0.229562	-0.0808081	0.0742721	0.137511
104	1	19.207	Block1271	0.229562	-0.0808081	0.0742721	0.137511
105	1	19.207	Block1526	0.229562	-0.0808081	0.0742721	0.137511
106	1	19.707	Block1268	0.231374	-0.118506	-0.00577922	0.206616
107	1	20.207	Block1405	0.244573	-0.140873	0.0327965	0.300961
108	1	20.207	Block1399	0.244573	-0.140873	0.0327965	0.300961
109	1	20.707	Block1446	0.123734	-0.0784832	0.162054	0.28351
110	1	21.707	Block1415	0.220531	-0.0292208	0.183506	0.256828
111	1	21.707	Block1450	0.220531	-0.0292208	0.183506	0.256828
112	1	21.707	Block1411	0.220531	-0.0292208	0.183506	0.256828
113	1	21.707	Block1412	0.220531	-0.0292208	0.183506	0.256828
114	1	22.707	Block1768	0.421946	-0.197865	0.224992	0.953366
115	1	23.207	Block1729	0.39174	-0.20977	0.237942	1.06949
116	1	23.707	Block1671	0.438525	-0.160714	0.339286	1.22517
117	1	23.707	Block1762	0.438525	-0.160714	0.339286	1.22517
118	1	23.707	Block1766	0.438525	-0.160714	0.339286	1.22517
119	1	24.207	Block1684	0.513671	-0.12037	0.417365	1.48304
120	1	24.207	Block1751	0.513671	-0.12037	0.417365	1.48304
121	1	24.207	Block1606	0.513671	-0.12037	0.417365	1.48304
122	1	24.207	Block1618	0.513671	-0.12037	0.417365	1.48304
123	1	24.207	Block1607	0.513671	-0.12037	0.417365	1.48304
124	1	24.207	Block1626	0.513671	-0.12037	0.417365	1.48304
125	1	24.207	Block1625	0.513671	-0.12037	0.417365	1.48304
126	1	24.207	Block1622	0.513671	-0.12037	0.417365	1.48304
127	1	24.207	Block1670	0.513671	-0.12037	0.417365	1.48304
128	1	24.707	Block1637	0.557887	-0.0721248	0.325211	0.845562
129	1	25.207	Block1752	0.614435	-0.0185185	0.229293	0.385247
130	1	25.207	Block1629	0.614435	-0.0185185	0.229293	0.385247
131	1	25.707	Block1628	0.384423	0.0419103	0.130929	0.147861
132	1	26.207	Block1754	0.260558	0.0462963	0.122054	0.137319
133	1	26.707	Block1845	0.085559	0.120858	-0.00357375	0.215061
134	1	26.707	Block1847	0.085559	0.120858	-0.00357375	0.215061
135	1	27.707	Block1856	0.117714	0.108512	-0.0282651	0.179821
136	1	28.207	Block1840	0.12341	0.151484	0.0538768	0.356151
137	1	28.207	Block1841	0.12341	0.151484	0.0538768	0.356151
138	1	28.207	Block1833	0.12341	0.151484	0.0538768	0.356151
139	1	28.207	Block1817	0.12341	0.151484	0.0538768	0.356151
140	1	28.207	Block1832	0.12341	0.151484	0.0538768	0.356151
141	1	28.707	Block1781	0.05227	0.117895	-0.0133709	0.206176
142	1	29.708	Block1870	0.0132244	0.2	-0.00864198	0.589383
143	1	30.208	Block1780	0.0081743	0.214286	-0.0381851	0.688233
144	1	30.208	Block1873	0.0081743	0.214286	-0.0381851	0.688233
145	1	30.208	Block1881	0.0081743	0.214286	-0.0381851	0.688233
146	1	30.208	Block1884	0.0081743	0.214286	-0.0381851	0.688233
147	1	30.708	Block1890	0.0154951	0.25	-0.095679	0.99206
148	1	30.708	Block1895	0.0154951	0.25	-0.095679	0.99206
149	1	30.708	Block1905	0.0154951	0.25	-0.095679	0.99206
150	1	30.708	Block1917	0.0154951	0.25	-0.095679	0.99206
151	1	30.708	Block1882	0.0154951	0.25	-0.095679	0.99206
152	1	30.708	Block1901	0.0154951	0.25	-0.095679	0.99206
153	1	31.208	Block1903	0.0152358	0.22177	-0.150769	0.89673
154	1	32.208	Block1918	0.0476273	0.276667	-0.0475758	1.14592
155	1	33.208	Block1923	0.0670599	0.256173	-0.0803051	1.01757
156	1	33.208	Block1922	0.0670599	0.256173	-0.0803051	1.01757
157	1	33.708	Block1924	0.0640909	0.286875	-0.126381	1.33589
158	1	34.208	Block1927	0.068674	0.283951	-0.114029	1.28883
159	1	35.208	Block1931	0.0591259	0.229758	-0.142408	0.931907
160	1	35.708	Block1947	0.0633083	0.260559	-0.0815465	1.05254
161	1	35.708	Block1926	0.0633083	0.260559	-0.0815465	1.05254
162	1	37.208	Block1936	0.185318	0.245927	-0.00895517	0.890798
163	1	37.208	Block1933	0.185318	0.245927	-0.00895517	0.890798
164	1	37.208	Block1942	0.185318	0.245927	-0.00895517	0.890798
165	1	37.208	Block1940	0.185318	0.245927	-0.00895517	0.890798
166	1	37.708	Block1977	0.191864	0.203042	0.0672399	0.635124
167	1	37.708	Block1955	0.191864	0.203042	0.0672399	0.635124
168	1	38.209	Block1944	0.179082	0.167944	-0.0011687	0.414931
169	1	38.209	Block1941	0.179082	0.167944	-0.0011687	0.414931
170	1	38.709	Block1980	0.278871	0.140653	0.0428126	0.302502
171	1	39.209	Block1984	0.210009	0.110276	-0.0231238	0.183446
172	1	39.209	Block1978	0.210009	0.110276	-0.0231238	0.183446
173	1	39.709	Block2100	0.10641	0.0899935	-0.0653021	0.151527
174	1	41.209	Block2105	0.111796	0.0158046	-0.0969405	0.0718513
175	1	41.709	Block2192	0.14011	-0.0472222	-0.237222	0.435302
176	1	41.709	Block2110	0.14011	-0.0472222	-0.237222	0.435302
177	1	42.914	Block2495	0.172573	0.0243569	-0.183897	0.25378
178	1	43.414	Block2283	0.124937	0.0285714	-0.177778	0.241276
179	1	43.414	Block2236	0.124937	0.0285714	-0.177778	0.241276
180	1	43.914	Block2540	0.114454	0.0747475	-0.270581	0.615682
181	1	43.914	Block2357	0.114454	0.0747475	-0.270581	0.615682
182	1	43.914	Block2281	0.114454	0.0747475	-0.270581	0.615682
183	1	43.914	Block2280	0.114454	0.0747475	-0.270581	0.615682
184	1	43.914	Block2267	0.114454	0.0747475	-0.270581	0.615682
185	1	43.914	Block2541	0.114454	0.0747475	-0.270581	0.615682
186	1	43.914	Block2228	0.114454	0.0747475	-0.270581	0.615682
187	1	44.914	Block2235	0.126635	0.000256016	-0.245776	0.43547
188	1	45.915	Block2177	0.165652	0.0414141	-0.345581	0.890189
189	1	45.915	Block2493	0.165652	0.0414141	-0.345581	0.890189
190	1	45.915	Block2172	0.165652	0.0414141	-0.345581	0.890189
191	1	45.915	Block2491	0.165652	0.0414141	-0.345581	0.890189
192	1	45.915	Block2494	0.165652	0.0414141	-0.345581	0.890189
193	1	45.915	Block2273	0.165652	0.0414141	-0.345581	0.890189
194	1	45.915	Block2178	0.165652	0.0414141	-0.345581	0.890189
195	1	46.415	Block2144	0.175089	-0.0047619	-0.251927	0.457517
196	1	46.415	Block2150	0.175089	-0.0047619	-0.251927	0.457517
197	1	46.415	Block2166	0.175089	-0.0047619	-0.251927	0.457517
198	1	46.415	Block2168	0.175089	-0.0047619	-0.251927	0.457517
199	1	46.415	Block2148	0.175089	-0.0047619	-0.251927	0.457517
200	1	46.415	Block2152	0.175089	-0.0047619	-0.251927	0.457517
201	1	46.415	Block2556	0.175089	-0.0047619	-0.251927	0.457517
202	1	46.415	Block2187	0.175089	-0.0047619	-0.251927	0.457517
203	1	47.415	Block2161	0.158912	-0.0218254	-0.277661	0.561058
204	1	47.415	Block2581	0.158912	-0.0218254	-0.277661	0.561058
205	1	47.415	Block2542	0.158912	-0.0218254	-0.277661	0.561058
206	1	47.415	Block2543	0.158912	-0.0218254	-0.277661	0.561058
207	1	48.915	Block2582	0.141503	-0.0892063	-0.390794	1.20812
208	1	49.915	Block2606	0.0376097	-0.0138889	-0.44246	1.41237
209	1	50.415	Block2599	0.0296327	0.035	-0.357424	0.94249
210	1	50.415	Block2594	0.0296327	0.035	-0.357424	0.94249
211	1	50.415	Block2608	0.0296327	0.035	-0.357424	0.94249
212	1	50.415	Block2603	0.0296327	0.035	-0.357424	0.94249
213	1	50.915	Block2609	0.0344842	-0.00666667	-0.290617	0.608947
214	1	51.415	Block2615	0.0397972	-0.0347222	-0.337753	0.836771
215	1	51.915	Block2616	0.130588	-0.0801768	-0.260873	0.57923
216	1	51.915	Block2612	0.130588	-0.0801768	-0.260873	0.57923
217	1	52.415	Block2625	0.129789	-0.132411	-0.350593	1.13083
218	1	53.416	Block2617	0.266131	-0.208874	-0.2991	1.26897
219	1	53.416	Block2623	0.266131	-0.208874	-0.2991	1.26897
220	1	53.416	Block2621	0.266131	-0.208874	-0.2991	1.26897
221	1	53.416	Block2620	0.266131	-0.208874	-0.2991	1.26897
222	1	53.416	Block2624	0.266131	-0.208874	-0.2991	1.26897
223	1	53.416	Block2626	0.266131	-0.208874	-0.2991	1.26897
224	1	53.416	Block2619	0.266131	-0.208874	-0.2991	1.26897
225	1	53.416	Block2618	0.266131	-0.208874	-0.2991	1.26897
226	1	54.416	Block2628	0.304959	-0.24026	-0.255145	1.30102
227	1	54.916	Block2627	0.360314	-0.256729	-0.225414	1.31939
228	1	54.916	Block2630	0.360314	-0.256729	-0.225414	1.31939
229	1	55.416	Block2629	0.351591	-0.244702	-0.246999	1.30347
230	1	56.416	Block2634	0.339333	-0.243742	-0.210804	1.17968
231	1	57.416	Block2644	0.222105	-0.186061	-0.321658	1.23813
232	1	58.416	Block2647	0.064889	-0.161616	-0.377302	1.39317
233	1	59.416	Block2645	0.085678	-0.129049	-0.457222	1.73528
234	1	59.416	Block2680	0.085678	-0.129049	-0.457222	1.73528
235	1	59.916	Block2648	0.0928879	-0.102699	-0.417833	1.40154
236	1	59.916	Block2649	0.0928879	-0.102699	-0.417833	1.40154
237	1	59.916	Block2660	0.0928879	-0.102699	-0.417833	1.40154
238	1	59.916	Block2650	0.0928879	-0.102699	-0.417833	1.40154
239	1	60.416	Block2677	0.0597408	-0.0630435	-0.514817	1.95987
240	1	60.916	Block2672	0.0298349	0.0166667	-0.35	0.888809
241	1	60.916	Block2670	0.0298349	0.0166667	-0.35	0.888809
242	1	60.916	Block2679	0.0298349	0.0166667	-0.35	0.888809
243	1	60.916	Block2676	0.0298349	0.0166667	-0.35	0.888809
244	1	60.916	Block2674	0.0298349	0.0166667	-0.35	0.888809
245	1	60.916	Block2671	0.0298349	0.0166667	-0.35	0.888809
246	1	60.916	Block2675	0.0298349	0.0166667	-0.35	0.888809
247	1	61.416	Block2946	0.0989043	0.0528986	-0.285399	0.632602
248	1	61.416	Block2668	0.0989043	0.0528986	-0.285399	0.632602
249	1	61.916	Block2669	0.0727732	0.0577373	-0.304114	0.720703
250	1	61.916	Block2951	0.0727732	0.0577373	-0.304114	0.720703
251	1	65.02	Block2957	0.0443858	0.0317172	-0.311717	0.718051
252	1	65.52	Block2896	0.040202	0.0683333	-0.394845	1.20018
253	1	67.021	Block2897	0.0859104	0.00520833	-0.44839	1.45041
254	1	67.021	Block2956	0.0859104	0.00520833	-0.44839	1.45041
255	1	67.021	Block2895	0.0859104	0.00520833	-0.44839	1.45041
256	1	67.521	Block2832	0.108606	0.0260417	-0.396412	1.1457
257	1	67.521	Block3030	0.108606	0.0260417	-0.396412	1.1457
258	1	68.021	Block2893	0.0557507	0.016129	-0.363955	0.960384
259	1	68.021	Block3032	0.0557507	0.016129	-0.363955	0.960384
260	1	69.021	Block3042	0.119413	-0.0056101	-0.407433	1.19649
261	1	69.521	Block3037	0.122367	-0.00611413	-0.415142	1.24221
262	1	69.521	Block3044	0.122367	-0.00611413	-0.415142	1.24221
263	1	70.021	Block3045	0.120162	-0.0267896	-0.372749	1.00933
264	1	70.021	Block3046	0.120162	-0.0267896	-0.372749	1.00933
265	1	70.021	Block3047	0.120162	-0.0267896	-0.372749	1.00933
266	1	70.021	Block3059	0.120162	-0.0267896	-0.372749	1.00933
267	1	70.521	Block3078	0.0486403	-0.0258838	-0.380124	1.0487
268	1	71.021	Block3079	0.0447855	-0.0775143	-0.476504	1.71473
269	1	71.021	Block3082	0.0447855	-0.0775143	-0.476504	1.71473
270	1	72.021	Block3090	0.0146009	-0.0240767	-0.584619	2.46836
271	1	72.521	Block3092	0.0182858	-0.0280193	-0.563717	2.29786
272	1	74.227	Block3098	0.0487755	0.0184659	-0.403183	1.17895
273	1	74.227	Block3129	0.0487755	0.0184659	-0.403183	1.17895
274	1	74.227	Block3093	0.0487755	0.0184659	-0.403183	1.17895
275	1	74.227	Block3091	0.0487755	0.0184659	-0.403183	1.17895
276	1	74.727	Block3136	0.131864	-0.0290811	-0.283943	0.591301
277	1	74.727	Block3127	0.131864	-0.0290811	-0.283943	0.591301
278	1	74.727	Block3135	0.131864	-0.0290811	-0.283943	0.591301
279	1	74.727	Block3133	0.131864	-0.0290811	-0.283943	0.591301
280	1	74.727	Block3099	0.131864	-0.0290811	-0.283943	0.591301
281	1	74.727	Block3134	0.131864	-0.0290811	-0.283943	0.591301
282	1	74.727	Block3131	0.131864	-0.0290811	-0.283943	0.591301
283	1	75.227	Block3139	0.168157	-0.0611879	-0.337622	0.870945
284	1	75.227	Block3125	0.168157	-0.0611879	-0.337622	0.870945
285	1	75.227	Block3140	0.168157	-0.0611879	-0.337622	0.870945
286	1	75.727	Block3138	0.0927581	-0.0230159	-0.416893	1.25796
287	1	75.727	Block3137	0.0927581	-0.0230159	-0.416893	1.25796
288	1	75.727	Block3141	0.0927581	-0.0230159	-0.416893	1.25796
289	1	76.727	Block3120	0.0815747	-0.0821114	-0.386618	1.16772
290	1	76.727	Block3123	0.0815747	-0.0821114	-0.386618	1.16772
291	1	77.227	Block3121	0.0925721	-0.0432445	-0.319074	0.75752
292	1	77.727	Block3147	0.0610993	-0.0938053	-0.409753	1.3289
293	1	78.727	Block3149	0.0675468	-0.0269475	-0.364679	0.966603
294	1	79.727	Block3148	0.0560704	-0.0596285	-0.503234	1.8694
295	1	80.232	Block3145	0.05527	-0.0978115	-0.531343	2.16125
296	1	80.732	Block3151	0.0350027	-0.118792	-0.602439	2.80363
297	1	81.733	Block3150	0.114315	-0.145455	-0.521843	2.25283
298	1	82.233	Block3157	0.199804	-0.182551	-0.443819	1.88722
299	1	82.733	Block3158	0.195287	-0.145455	-0.521843	2.25283
300	1	82.733	Block4494	0.195287	-0.145455	-0.521843	2.25283
301	1	82.733	Block3152	0.195287	-0.145455	-0.521843	2.25283
302	1	83.233	Block4497	0.365613	-0.166422	-0.481224	2.05413
303	1	83.733	Block4490	0.349559	-0.196365	-0.523874	2.51648
304	1	83.733	Block4495	0.349559	-0.196365	-0.523874	2.51648
305	1	84.733	Block4483	0.617087	-0.221303	-0.484389	2.38148
306	1	86.734	Block3301	0.478777	-0.151781	-0.500266	2.1215
307	1	88.234	Block3302	0.671082	-0.262561	-0.547896	3.13734
308	1	88.939	Block3307	0.981527	-0.366319	-0.575903	4.30504
309	1	89.94	Block3304	0.885101	-0.380208	-0.640625	5.01592
310	1	89.94	Block3305	0.885101	-0.380208	-0.640625	5.01592
311	1	89.94	Block3306	0.885101	-0.380208	-0.640625	5.01592
312	1	90.44	Block3303	0.911844	-0.369745	-0.596188	4.51085
313	1	90.945	Block3309	0.912289	-0.366106	-0.589968	4.41952
314	1	91.945	Block3314	0.888034	-0.310764	-0.530844	3.40526
315	1	92.945	Block3316	1.02789	-0.239736	-0.440148	2.2121
316	1	95.447	Block3449	1.08915	0.0145929	0.0508833	0.0215867
317	1	95.947	Block3357	0.996344	0.00931526	0.0638636	0.0305096
318	1	96.947	Block3323	1.132	0.040567	0.102567	0.0988653
319	1	97.447	Block3487	1.07884	-0.00818139	0.00818139	0.00148599
320	1	99.448	Block3507	1.26616	0.0267677	0.132323	0.135759
321	1	99.448	Block3506	1.26616	0.0267677	0.132323	0.135759
322	1	100.448	Block3517	0.818537	0.0712121	0.0323232	0.0814722
323	1	100.948	Block3518	0.590514	0.069488	0.0368818	0.0801044
324	1	105.662	Block3519	0.0197467	0.244997	-0.360162	1.84292
325	1	107.163	Block4513	0.118713	0.371981	-0.533857	4.14593
326	1	108.163	Block4521	0.0284449	0.22962	-0.287115	1.38842
327	1	109.763	Block4130	0.0173793	0.225198	-0.188012	1.01274
328	1	111.364	Block4552	0.0199749	0.315025	-0.289171	2.08827
329	1	111.864	Block4348	0.0251661	0.29697	-0.320928	2.0666
330	1	112.364	Block3558	0.154922	0.252525	-0.397824	2.10726
331	1	112.364	Block4274	0.154922	0.252525	-0.397824	2.10726
332	1	112.864	Block3557	0.143257	0.269433	-0.36693	2.0663
333	1	113.364	Block3908	0.144095	0.242424	-0.410222	2.10565
334	1	113.364	Block3555	0.144095	0.242424	-0.410222	2.10565
335	1	113.364	Block3559	0.144095	0.242424	-0.410222	2.10565
336	1	113.364	Block4607	0.144095	0.242424	-0.410222	2.10565
337	1	113.364	Block39058	0.144095	0.242424	-0.410222	2.10565
338	1	113.364	Block3573	0.144095	0.242424	-0.410222	2.10565
339	1	113.364	Block4604	0.144095	0.242424	-0.410222	2.10565
340	1	113.364	Block3561	0.144095	0.242424	-0.410222	2.10565
341	1	113.364	Block3560	0.144095	0.242424	-0.410222	2.10565
342	1	113.364	Block4558	0.144095	0.242424	-0.410222	2.10565
343	1	113.364	Block42889	0.144095	0.242424	-0.410222	2.10565
344	1	113.364	Block4559	0.144095	0.242424	-0.410222	2.10565
345	1	113.364	Block3563	0.144095	0.242424	-0.410222	2.10565
346	1	113.364	Block4556	0.144095	0.242424	-0.410222	2.10565
347	1	114.364	Block40481	0.0160136	0.25	-0.397671	2.08742
348	1	114.364	Block40482	0.0160136	0.25	-0.397671	2.08742
349	1	114.864	Block40197	0.0107786	0.228716	-0.42993	2.1297
350	1	114.864	Block4588	0.0107786	0.228716	-0.42993	2.1297
351	1	114.864	Block4589	0.0107786	0.228716	-0.42993	2.1297
352	1	115.369	Block4587	0.0107786	0.228716	-0.42993	2.1297
353	1	116.074	Block4241	0.0552972	0.204545	-0.472976	2.2554
354	1	116.074	Block4143	0.0552972	0.204545	-0.472976	2.2554
355	1	116.074	Block4590	0.0552972	0.204545	-0.472976	2.2554
356	1	116.574	Block4142	0.0869147	0.0909091	-0.328283	0.906884
357	1	118.175	Block4464	0.282542	0.0853535	-0.340043	0.948909
358	1	120.777	Block9852	0.0549068	0.0659091	-0.343861	0.92267
359	1	123.881	Block7413	0.29097	-0.208116	-0.270424	1.14833
360	1	127.99	Block16068	0.386993	-0.197409	-0.30852	1.24216
361	1	128.49	Block30194	0.422589	-0.179293	-0.281947	1.0316
362	1	128.99	Block6301	0.456207	-0.182626	-0.300231	1.12486
363	1	129.491	Block10789	0.65816	-0.236985	-0.43531	2.16294
364	1	129.491	Block17548	0.65816	-0.236985	-0.43531	2.16294
365	1	129.491	Block36257	0.65816	-0.236985	-0.43531	2.16294
366	1	129.491	Block16064	0.65816	-0.236985	-0.43531	2.16294
367	1	129.491	Block11492	0.65816	-0.236985	-0.43531	2.16294
368	1	129.491	Block16060	0.65816	-0.236985	-0.43531	2.16294
369	1	130.491	Block31613	0.320946	-0.0820707	-0.076198	0.13916
370	1	130.491	Block21325	0.320946	-0.0820707	-0.076198	0.13916
371	1	130.491	Block7423	0.320946	-0.0820707	-0.076198	0.13916
372	1	130.491	Block28861	0.320946	-0.0820707	-0.076198	0.13916
373	1	130.491	Block18701	0.320946	-0.0820707	-0.076198	0.13916
374	1	130.491	Block9931	0.320946	-0.0820707	-0.076198	0.13916
375	1	130.491	Block26314	0.320946	-0.0820707	-0.076198	0.13916
376	1	130.491	Block24781	0.320946	-0.0820707	-0.076198	0.13916
377	1	130.491	Block25334	0.320946	-0.0820707	-0.076198	0.13916
378	1	130.491	Block24482	0.320946	-0.0820707	-0.076198	0.13916
379	1	130.491	Block12446	0.320946	-0.0820707	-0.076198	0.13916
380	1	130.491	Block25392	0.320946	-0.0820707	-0.076198	0.13916
381	1	130.491	Block25912	0.320946	-0.0820707	-0.076198	0.13916
382	1	130.491	Block11039	0.320946	-0.0820707	-0.076198	0.13916
383	1	130.491	Block23159	0.320946	-0.0820707	-0.076198	0.13916
384	1	130.491	Block25154	0.320946	-0.0820707	-0.076198	0.13916
385	1	130.491	Block11291	0.320946	-0.0820707	-0.076198	0.13916
386	1	130.491	Block10162	0.320946	-0.0820707	-0.076198	0.13916
387	1	130.491	Block24831	0.320946	-0.0820707	-0.076198	0.13916
388	1	130.491	Block35093	0.320946	-0.0820707	-0.076198	0.13916
389	1	130.491	Block9791	0.320946	-0.0820707	-0.076198	0.13916
390	1	130.491	Block17890	0.320946	-0.0820707	-0.076198	0.13916
391	1	130.491	Block22513	0.320946	-0.0820707	-0.076198	0.13916
392	1	130.491	Block11523	0.320946	-0.0820707	-0.076198	0.13916
393	1	130.491	Block26549	0.320946	-0.0820707	-0.076198	0.13916
394	1	130.491	Block12942	0.320946	-0.0820707	-0.076198	0.13916
395	1	130.491	Block15535	0.320946	-0.0820707	-0.076198	0.13916
396	1	130.491	Block41301	0.320946	-0.0820707	-0.076198	0.13916
397	1	130.991	Block26397	0.333944	-0.102626	-0.124993	0.263914
398	1	130.991	Block26120	0.333944	-0.102626	-0.124993	0.263914
399	1	130.991	Block32759	0.333944	-0.102626	-0.124993	0.263914
400	1	130.991	Block26104	0.333944	-0.102626	-0.124993	0.263914
401	1	130.991	Block29887	0.333944	-0.102626	-0.124993	0.263914
402	1	130.991	Block16527	0.333944	-0.102626	-0.124993	0.263914
403	1	130.991	Block20391	0.333944	-0.102626	-0.124993	0.263914
404	1	130.991	Block16738	0.333944	-0.102626	-0.124993	0.263914
405	1	130.991	Block24438	0.333944	-0.102626	-0.124993	0.263914
406	1	131.991	Block10811	0.328848	-0.0626263	-0.0373737	0.0670965
407	1	131.991	Block12800	0.328848	-0.0626263	-0.0373737	0.0670965
408	1	131.991	Block5875	0.328848	-0.0626263	-0.0373737	0.0670965
409	1	131.991	Block5706	0.328848	-0.0626263	-0.0373737	0.0670965
410	1	131.991	Block10156	0.328848	-0.0626263	-0.0373737	0.0670965
411	1	132.991	Block43416	0.304273	-0.0157127	0.0678732	0.0371421
412	1	133.991	Block42579	0.30215	0.0419714	0.216347	0.360757
413	1	134.491	Block42585	0.305437	0.00523088	0.120227	0.104424
414	1	135.992	Block42637	0.162536	0.056746	-0.0130952	0.0488106
415	1	137.492	Block42827	0.204522	0.215556	0.319259	1.39875
416	1	138.992	Block42819	0.0807008	0.282738	0.203373	1.45774
417	1	140.198	Block43439	0.0266036	0.228632	0.122479	0.869098
418	1	140.698	Block43448	0.0172939	0.302469	-0.0348954	1.35744
419	1	141.698	Block43519	0.0308936	0.345596	-0.139572	1.91085
420	1	141.698	Block43453	0.0308936	0.345596	-0.139572	1.91085
421	1	142.198	Block43533	0.113245	0.378205	-0.0833333	2.16292
422	1	142.698	Block43527	0.11327	0.404321	-0.146151	2.57523
423	1	142.698	Block43596	0.11327	0.404321	-0.146151	2.57523
424	1	143.198	Block43598	0.0497467	0.400353	-0.158289	2.55611
425	1	143.698	Block43599	0.0305137	0.370988	-0.214384	2.37821
426	1	143.698	Block43614	0.0305137	0.370988	-0.214384	2.37821
427	1	144.198	Block43580	0.0269535	0.400353	-0.158289	2.55611
428	1	144.698	Block43634	0.0714684	0.366442	-0.21671	2.3361
429	1	144.698	Block43588	0.0714684	0.366442	-0.21671	2.3361
430	1	145.198	Block43611	0.0856406	0.336861	-0.273063	2.23261
431	1	145.198	Block43630	0.0856406	0.336861	-0.273063	2.23261
432	1	145.698	Block43645	0.290737	0.214927	-0.498944	2.50436
433	1	146.198	Block43570	0.279365	0.257496	-0.416531	2.25629
434	1	146.198	Block43637	0.279365	0.257496	-0.416531	2.25629
435	1	147.198	Block43566	0.0897553	0.336861	-0.273063	2.23261
436	1	148.198	Block43568	0.0418485	0.287478	-0.172399	1.44386
437	1	148.198	Block43573	0.0418485	0.287478	-0.172399	1.44386
438	1	148.198	Block43798	0.0418485	0.287478	-0.172399	1.44386
439	1	148.698	Block43565	0.000150434	0.363272	-0.0415735	1.95781
440	1	149.198	Block43799	0.00117378	0.390653	0.0141093	2.24459
441	1	151.801	Block43800	0.0178846	0.380797	0.130606	2.24179
442	1	152.801	Block43828	0.0397645	0.461988	0.116959	3.2227
443	1	154.301	Block43826	0.1186	0.612782	-0.122139	5.65191
444	1	155.301	Block43878	0.225662	0.638889	-0.307348	6.74033
445	1	155.301	Block44181	0.225662	0.638889	-0.307348	6.74033
446	1	157.007	Block43851	0.859553	0.902941	-0.411407	13.3173
447	1	157.007	Block44350	0.859553	0.902941	-0.411407	13.3173
448	1	157.507	Block43850	0.781625	0.861713	-0.484794	12.7344
449	1	160.711	Block44184	0.61075	0.838002	-0.259405	10.8758
450	1	161.211	Block44660	0.710107	0.872995	-0.189686	11.5161
451	1	161.211	Block44329	0.710107	0.872995	-0.189686	11.5161
452	1	162.712	Block43933	0.512276	0.756944	-0.312021	9.19627
453	1	162.712	Block43934	0.512276	0.756944	-0.312021	9.19627
454	1	163.212	Block44358	0.690819	0.76133	-0.338085	9.42236
455	1	163.212	Block44661	0.690819	0.76133	-0.338085	9.42236
456	1	163.712	Block44261	0.603316	0.747685	-0.297015	8.92148
457	1	163.712	Block1211	0.603316	0.747685	-0.297015	8.92148
458	1	163.712	Block44260	0.603316	0.747685	-0.297015	8.92148
459	1	163.712	Block44269	0.603316	0.747685	-0.297015	8.92148
460	1	164.212	Block44355	0.536884	0.707407	-0.364717	8.39254
461	2	0	Block61625	0.477217	-0.187037	-0.0945842	0.574049
462	2	0	Block61629	0.477217	-0.187037	-0.0945842	0.574049
463	2	0.5	Block48546	0.349252	-0.130769	0.0210826	0.255514
464	2	1	Block72020	0.37886	-0.143333	-0.000909091	0.302155
465	2	1	Block68104	0.37886	-0.143333	-0.000909091	0.302155
466	2	1	Block59012	0.37886	-0.143333	-0.000909091	0.302155
467	2	1.5	Block49551	0.364048	-0.191667	-0.0880952	0.59152
468	2	1.5	Block61347	0.364048	-0.191667	-0.0880952	0.59152
469	2	2	Block49545	0.3595	-0.178986	-0.0602721	0.494349
470	2	3	Block45666	0.410515	-0.106522	0.0706712	0.205032
471	2	3	Block54071	0.410515	-0.106522	0.0706712	0.205032
472	2	3	Block47339	0.410515	-0.106522	0.0706712	0.205032
473	2	3	Block62333	0.410515	-0.106522	0.0706712	0.205032
474	2	3	Block65802	0.410515	-0.106522	0.0706712	0.205032
475	2	3	Block46490	0.410515	-0.106522	0.0706712	0.205032
476	2	4	Block78484	0.40912	-0.121014	0.0444826	0.23119
477	2	4	Block71832	0.40912	-0.121014	0.0444826	0.23119
478	2	4	Block48840	0.40912	-0.121014	0.0444826	0.23119
479	2	4	Block79057	0.40912	-0.121014	0.0444826	0.23119
480	2	4	Block67312	0.40912	-0.121014	0.0444826	0.23119
481	2	4	Block46992	0.40912	-0.121014	0.0444826	0.23119
482	2	4	Block78160	0.40912	-0.121014	0.0444826	0.23119
483	2	4	Block59436	0.40912	-0.121014	0.0444826	0.23119
484	2	4	Block75025	0.40912	-0.121014	0.0444826	0.23119
485	2	4	Block61219	0.40912	-0.121014	0.0444826	0.23119
486	2	4	Block67688	0.40912	-0.121014	0.0444826	0.23119
487	2	4.5	Block67338	0.54816	-0.0805556	0.118254	0.198949
488	2	4.5	Block60674	0.54816	-0.0805556	0.118254	0.198949
489	2	4.5	Block71493	0.54816	-0.0805556	0.118254	0.198949
490	2	4.5	Block48926	0.54816	-0.0805556	0.118254	0.198949
491	2	4.5	Block77700	0.54816	-0.0805556	0.118254	0.198949
492	2	4.5	Block72114	0.54816	-0.0805556	0.118254	0.198949
493	2	4.5	Block59104	0.54816	-0.0805556	0.118254	0.198949
494	2	4.5	Block93403	0.54816	-0.0805556	0.118254	0.198949
495	2	4.5	Block71094	0.54816	-0.0805556	0.118254	0.198949
496	2	5.501	Block55426	0.357459	-0.119697	0.0481191	0.229059
497	2	5.501	Block71700	0.357459	-0.119697	0.0481191	0.229059
498	2	5.501	Block52377	0.357459	-0.119697	0.0481191	0.229059
499	2	5.501	Block47475	0.357459	-0.119697	0.0481191	0.229059
500	2	5.501	Block71682	0.357459	-0.119697	0.0481191	0.229059
501	2	5.501	Block64323	0.357459	-0.119697	0.0481191	0.229059
502	2	5.501	Block67604	0.357459	-0.119697	0.0481191	0.229059
503	2	5.501	Block48238	0.357459	-0.119697	0.0481191	0.229059
504	2	5.501	Block60808	0.357459	-0.119697	0.0481191	0.229059
505	2	5.501	Block69924	0.357459	-0.119697	0.0481191	0.229059
506	2	5.501	Block47460	0.357459	-0.119697	0.0481191	0.229059
507	2	5.501	Block47480	0.357459	-0.119697	0.0481191	0.229059
508	2	5.501	Block63676	0.357459	-0.119697	0.0481191	0.229059
509	2	5.501	Block62348	0.357459	-0.119697	0.0481191	0.229059
510	2	5.501	Block78079	0.357459	-0.119697	0.0481191	0.229059
511	2	5.501	Block71979	0.357459	-0.119697	0.0481191	0.229059
512	2	5.501	Block47479	0.357459	-0.119697	0.0481191	0.229059
513	2	5.501	Block54105	0.357459	-0.119697	0.0481191	0.229059
514	2	5.501	Block78031	0.357459	-0.119697	0.0481191	0.229059
515	2	5.501	Block71508	0.357459	-0.119697	0.0481191	0.229059
516	2	5.501	Block71510	0.357459	-0.119697	0.0481191	0.229059
517	2	5.501	Block73735	0.357459	-0.119697	0.0481191	0.229059
518	2	5.501	Block44963	0.357459	-0.119697	0.0481191	0.229059
519	2	5.501	Block78517	0.357459	-0.119697	0.0481191	0.229059
520	2	5.501	Block65119	0.357459	-0.119697	0.0481191	0.229059
521	2	5.501	Block73737	0.357459	-0.119697	0.0481191	0.229059
522	2	5.501	Block60947	0.357459	-0.119697	0.0481191	0.229059
523	2	5.501	Block78033	0.357459	-0.119697	0.0481191	0.229059
524	2	5.501	Block49300	0.357459	-0.119697	0.0481191	0.229059
525	2	5.501	Block67357	0.357459	-0.119697	0.0481191	0.229059
526	2	5.501	Block45643	0.357459	-0.119697	0.0481191	0.229059
527	2	5.501	Block54614	0.357459	-0.119697	0.0481191	0.229059
528	2	5.501	Block56494	0.357459	-0.119697	0.0481191	0.229059
529	2	6.501	Block95931	0.373364	-0.197032	0.0251898	0.577003
530	2	7.001	Block95963	0.37591	-0.147817	0.114232	0.420229
531	2	7.501	Block96199	0.390009	-0.155873	0.0980952	0.431063
532	2	7.501	Block96169	0.390009	-0.155873	0.0980952	0.431063
533	2	8.501	Block87531	0.493601	-0.190278	0.182341	0.782033
534	2	9.001	Block96190	0.362154	-0.171627	0.156223	0.616777
535	2	9.001	Block96192	0.362154	-0.171627	0.156223	0.616777
536	2	9.001	Block96187	0.362154	-0.171627	0.156223	0.616777
537	2	9.501	Block52263	0.547867	-0.190278	0.182341	0.782033
538	2	9.501	Block56929	0.547867	-0.190278	0.182341	0.782033
539	2	10.001	Block96245	0.554338	-0.159783	0.237586	0.79317
540	2	10.001	Block97966	0.554338	-0.159783	0.237586	0.79317
541	2	10.001	Block96226	0.554338	-0.159783	0.237586	0.79317
542	2	10.001	Block69299	0.554338	-0.159783	0.237586	0.79317
543	2	10.001	Block87596	0.554338	-0.159783	0.237586	0.79317
544	2	10.001	Block67882	0.554338	-0.159783	0.237586	0.79317
545	2	10.501	Block97427	0.548386	-0.134091	0.281426	0.84608
546	2	10.501	Block96373	0.548386	-0.134091	0.281426	0.84608
547	2	10.501	Block97510	0.548386	-0.134091	0.281426	0.84608
548	2	10.501	Block97665	0.548386	-0.134091	0.281426	0.84608
549	2	10.501	Block97464	0.548386	-0.134091	0.281426	0.84608
550	2	10.501	Block96630	0.548386	-0.134091	0.281426	0.84608
551	2	10.501	Block97519	0.548386	-0.134091	0.281426	0.84608
552	2	11.001	Block96307	0.547355	-0.185317	0.191236	0.778794
553	2	11.001	Block96610	0.547355	-0.185317	0.191236	0.778794
554	2	11.501	Block96389	0.213721	-0.0555556	-0.0259989	0.0498622
555	2	12.001	Block96387	0.318743	-0.104257	0.0608149	0.188332
556	2	12.001	Block96458	0.318743	-0.104257	0.0608149	0.188332
557	2	12.501	Block97629	0.317268	-0.0681818	0.124459	0.182441
558	2	12.501	Block96946	0.317268	-0.0681818	0.124459	0.182441
559	2	12.501	Block97632	0.317268	-0.0681818	0.124459	0.182441
560	2	12.501	Block96540	0.317268	-0.0681818	0.124459	0.182441
561	2	12.501	Block98601	0.317268	-0.0681818	0.124459	0.182441
562	2	13.001	Block97635	0.402119	-0.143939	-0.0136364	0.305532
563	2	13.501	Block97634	0.597186	-0.181159	0.0577026	0.509685
564	2	13.501	Block98599	0.597186	-0.181159	0.0577026	0.509685
565	2	14.001	Block98435	0.742416	-0.222222	0.140461	0.877413
566	2	14.001	Block98595	0.742416	-0.222222	0.140461	0.877413
567	2	14.001	Block98819	0.742416	-0.222222	0.140461	0.877413
568	2	14.001	Block98479	0.742416	-0.222222	0.140461	0.877413
569	2	14.001	Block98438	0.742416	-0.222222	0.140461	0.877413
570	2	14.001	Block98579	0.742416	-0.222222	0.140461	0.877413
571	2	14.001	Block98436	0.742416	-0.222222	0.140461	0.877413
572	2	14.501	Block98830	0.808254	-0.263889	0.0587607	1.05356
573	2	14.501	Block98832	0.808254	-0.263889	0.0587607	1.05356
574	2	14.501	Block98839	0.808254	-0.263889	0.0587607	1.05356
575	2	15.501	Block98843	1.01381	-0.299145	-0.0213675	1.31775
576	2	17.502	Block98851	0.701941	-0.240079	0.093254	0.916811
577	2	18.002	Block98858	0.705702	-0.199234	0.181381	0.831233
578	2	18.502	Block98862	0.702779	-0.216667	0.140821	0.842081
579	2	19.502	Block98864	0.994351	-0.283011	0.0682014	1.2171
580	2	21.003	Block98869	1.06326	-0.310995	0.167117	1.63863
581	2	23.004	Block98871	1.01617	-0.258519	0.11037	1.0789
582	2	23.709	Block98881	0.705151	-0.226608	0.0950292	0.826507
583	2	24.709	Block98888	0.773678	-0.289915	0.109715	1.33206
584	2	27.417	Block98898	0.893607	-0.247354	0.271164	1.44897
585	2	28.417	Block98899	0.542092	-0.2178	0.224301	1.07423
586	2	30.023	Block98900	0.576089	-0.108586	0.252525	0.640879
587	2	31.523	Block98908	0.574259	-0.134044	0.15636	0.446455
588	2	32.844	Block98914	0.593406	-0.206522	0.286232	1.23467
589	2	35.478	Block98918	0.414116	-0.21451	0.344611	1.55381
590	2	37.479	Block98923	0.456548	-0.0984211	0.401862	1.31783
591	2	38.979	Block98932	0.221436	-0.104547	0.312668	0.874748
592	2	43.799	Block98941	0.239927	-0.285757	0.65801	4.37547
593	2	44.799	Block98949	0.163106	-0.269444	0.69115	4.56406
594	2	46.8	Block98960	0.283845	-0.256436	0.690963	4.45903
595	2	47.3	Block98952	0.254351	-0.217295	0.614144	3.45119
596	2	47.8	Block98953	0.27542	-0.200938	0.668179	3.85029
597	2	48.301	Block98963	0.230303	-0.19697	0.669192	3.83614
598	2	49.801	Block98951	0.163174	-0.201356	0.630492	3.49788
599	2	50.801	Block98958	0.195069	-0.187125	0.682043	3.90451
600	2	51.301	Block98962	0.174074	-0.184149	0.683124	3.89838
601	2	52.802	Block98964	0.222965	-0.220779	0.612876	3.46296
602	2	54.803	Block98965	0.235155	-0.218709	0.655851	3.84491
603	2	57.806	Block98967	0.721027	-0.308007	0.614666	4.1725
604	2	60.308	Block98973	0.570302	-0.343254	0.503968	3.61287
605	2	61.809	Block98987	0.443735	-0.344298	0.504268	3.62578
606	2	65.315	Block98979	0.478996	-0.37052	0.383754	3.12112
607	2	65.815	Block98990	0.454561	-0.378968	0.333254	2.94874
608	2	65.815	Block98989	0.454561	-0.378968	0.333254	2.94874
609	2	66.315	Block98991	0.448262	-0.384549	0.296007	2.83893
610	2	66.815	Block99003	0.691967	-0.377137	0.341462	2.969
611	2	68.215	Block99034	0.532764	-0.390523	0.231699	2.6558
612	2	68.715	Block99035	0.503932	-0.402778	0.14881	2.5628
613	2	68.715	Block99012	0.503932	-0.402778	0.14881	2.5628
614	2	69.215	Block99021	0.521049	-0.410354	0.107323	2.57231
615	2	69.215	Block99017	0.521049	-0.410354	0.107323	2.57231
616	2	69.715	Block98998	0.550565	-0.397803	0.185531	2.59664
617	2	70.215	Block98996	0.522696	-0.405303	0.142677	2.57933
618	2	71.215	Block99032	0.410354	-0.436632	-0.0338542	2.8083
619	2	71.215	Block99025	0.410354	-0.436632	-0.0338542	2.8083
620	2	71.715	Block99036	0.459861	-0.421296	0.0775926	2.66333
621	2	72.215	Block99043	0.401467	-0.429659	0.0425627	2.7336
622	2	73.215	Block99048	0.424821	-0.430556	0.0654762	2.76558
623	2	74.215	Block99053	0.406566	-0.451628	-0.0127395	2.99969
624	2	74.215	Block99060	0.406566	-0.451628	-0.0127395	2.99969
625	2	74.215	Block99065	0.406566	-0.451628	-0.0127395	2.99969
626	2	76.718	Block99070	0.404468	-0.415356	0.199723	2.8486
627	2	80.827	Block99075	0.398807	-0.384259	0.336025	3.02231
628	2	83.329	Block99079	0.409076	-0.456944	0.147222	3.24645
629	2	84.329	Block99081	0.402452	-0.415936	0.262953	3.07404
630	2	86.33	Block99099	0.398686	-0.368464	0.381536	3.08608
631	2	86.83	Block99101	0.410966	-0.337121	0.450253	3.176
632	2	87.33	Block99111	0.423624	-0.319444	0.486111	3.24833
633	2	88.33	Block99106	0.425458	-0.341667	0.435153	3.12413
634	2	88.83	Block99112	0.447401	-0.322133	0.477575	3.21399
635	2	89.33	Block99115	0.334767	-0.252688	0.390169	2.06446
636	2	90.33	Block99116	0.307732	-0.287356	0.316092	1.9605
637	2	90.83	Block99125	0.332766	-0.261905	0.365214	1.9975
638	2	91.33	Block99231	0.419961	-0.317463	0.434634	2.88319
639	2	92.331	Block99184	0.452979	-0.203704	0.474074	2.25779
640	2	92.331	Block99178	0.452979	-0.203704	0.474074	2.25779
641	2	92.331	Block99175	0.452979	-0.203704	0.474074	2.25779
642	2	92.831	Block99230	0.269482	-0.179894	0.450453	1.96163
643	2	92.831	Block99218	0.269482	-0.179894	0.450453	1.96163
644	2	94.932	Block99211	0.204865	0.101852	0.0301347	0.158266
645	2	95.432	Block99205	0.157716	0.138402	-0.0334633	0.29113
646	2	95.932	Block99204	0.164987	0.15463	-0.0651817	0.385171
647	2	96.432	Block99349	0.151618	0.0845238	-0.209066	0.425165
648	2	96.432	Block99199	0.151618	0.0845238	-0.209066	0.425165
649	2	96.932	Block99357	0.00740988	0.0595238	-0.169234	0.261424
650	2	97.432	Block99348	0.00436317	0.0292208	-0.11684	0.111935
651	2	97.432	Block99378	0.00436317	0.0292208	-0.11684	0.111935
652	2	97.932	Block99418	0.00926086	0.0015528	-0.0661786	0.0316361
653	2	97.932	Block99422	0.00926086	0.0015528	-0.0661786	0.0316361
654	2	104.474	Block99416	0.423561	0.0045045	-0.371564	0.996012
655	2	104.474	Block99415	0.423561	0.0045045	-0.371564	0.996012
656	3	0	Block100162	0.671915	0.181965	0.165443	0.675831
657	3	0	Block100270	0.671915	0.181965	0.165443	0.675831
658	3	0	Block100501	0.671915	0.181965	0.165443	0.675831
659	3	0	Block99708	0.671915	0.181965	0.165443	0.675831
660	3	0	Block100163	0.671915	0.181965	0.165443	0.675831
661	3	0	Block100271	0.671915	0.181965	0.165443	0.675831
662	3	0	Block99526	0.671915	0.181965	0.165443	0.675831
663	3	0	Block100494	0.671915	0.181965	0.165443	0.675831
664	3	0	Block99529	0.671915	0.181965	0.165443	0.675831
665	3	0	Block99710	0.671915	0.181965	0.165443	0.675831
666	3	0	Block100711	0.671915	0.181965	0.165443	0.675831
667	3	0	Block100517	0.671915	0.181965	0.165443	0.675831
668	3	0	Block100266	0.671915	0.181965	0.165443	0.675831
669	3	0	Block99516	0.671915	0.181965	0.165443	0.675831
670	3	0	Block100160	0.671915	0.181965	0.165443	0.675831
671	3	0	Block99697	0.671915	0.181965	0.165443	0.675831
672	3	0	Block100276	0.671915	0.181965	0.165443	0.675831
673	3	0	Block100500	0.671915	0.181965	0.165443	0.675831
674	3	0	Block100263	0.671915	0.181965	0.165443	0.675831
675	3	0	Block100265	0.671915	0.181965	0.165443	0.675831
676	3	0	Block100269	0.671915	0.181965	0.165443	0.675831
677	3	0	Block99531	0.671915	0.181965	0.165443	0.675831
678	3	0.5	Block100713	0.646347	0.168737	0.144188	0.561788
679	3	2.501	Block100497	0.965966	0.154693	0.321951	1.08511
680	3	2.501	Block100758	0.965966	0.154693	0.321951	1.08511
681	3	3.002	Block100848	1.04254	0.137471	0.361529	1.20613
682	3	4.002	Block100837	1.1039	0.16046	0.413503	1.59255
683	3	5.022	Block100829	0.97521	0.197701	0.410745	1.76815
684	3	8.126	Block100827	0.227911	0.247222	0.183213	1.12816
685	3	8.126	Block100765	0.227911	0.247222	0.183213	1.12816
686	3	9.126	Block100791	0.17144	0.185057	0.237231	0.897014
687	3	9.126	Block100850	0.17144	0.185057	0.237231	0.897014
688	3	10.126	Block100812	0.198027	0.144317	0.330344	1.07954
689	3	11.127	Block100822	0.0490616	0.236909	0.124115	0.928286
690	3	11.127	Block100784	0.0490616	0.236909	0.124115	0.928286
691	3	11.627	Block100783	0.0423181	0.194581	0.218945	0.890427
692	3	12.127	Block100776	0.0482765	0.187302	0.211111	0.826117
693	3	13.127	Block100864	0.0435948	0.194444	0.194444	0.817989
694	3	13.627	Block100917	0.0389974	0.161494	0.105397	0.45888
695	3	15.628	Block100866	0.0127572	0.242244	0.153666	1.02285
696	3	15.628	Block100923	0.0127572	0.242244	0.153666	1.02285
697	3	15.628	Block100774	0.0127572	0.242244	0.153666	1.02285
698	3	15.628	Block100918	0.0127572	0.242244	0.153666	1.02285
699	3	15.628	Block100781	0.0127572	0.242244	0.153666	1.02285
700	3	16.133	Block100929	0.0170947	0.212644	0.144268	0.806462
701	3	16.133	Block100778	0.0170947	0.212644	0.144268	0.806462
702	3	17.338	Block100931	0.0289494	0.187727	0.113318	0.604915
703	3	17.838	Block100924	0.107621	0.133053	-0.0140056	0.262335
704	3	17.838	Block100934	0.107621	0.133053	-0.0140056	0.262335
705	3	18.338	Block100935	0.108363	0.114286	0.0362934	0.200439
706	3	19.839	Block100925	0.0595201	0.113122	0.0567496	0.209625
707	3	19.839	Block100937	0.0595201	0.113122	0.0567496	0.209625
708	3	20.339	Block100930	0.201525	0.0807692	0.145726	0.245716
709	3	20.339	Block101317	0.201525	0.0807692	0.145726	0.245716
710	3	20.839	Block100932	0.110101	0.0788084	0.149397	0.24892
711	3	20.839	Block101730	0.110101	0.0788084	0.149397	0.24892
712	3	21.339	Block101281	0.143337	0.0647059	0.11253	0.15081
713	3	22.339	Block112147	0.222614	-0.000732601	0.0776557	0.0434958
714	3	22.839	Block101872	0.274218	-0.0328054	0.162293	0.207206
715	3	23.339	Block101876	0.288766	-0.0617716	0.233129	0.451985
716	3	24.839	Block101782	0.405228	-0.0524133	0.215234	0.377547
717	3	25.839	Block102401	0.426267	-0.112233	0.169332	0.397351
718	3	25.839	Block101789	0.426267	-0.112233	0.169332	0.397351
719	3	26.84	Block101753	0.65797	-0.15724	0.145701	0.523179
720	3	27.34	Block109623	0.646394	-0.149804	0.162487	0.527292
721	3	27.84	Block101793	0.691983	-0.0861928	0.298494	0.758842
722	3	27.84	Block101740	0.691983	-0.0861928	0.298494	0.758842
723	3	27.84	Block101742	0.691983	-0.0861928	0.298494	0.758842
724	3	27.84	Block101744	0.691983	-0.0861928	0.298494	0.758842
725	3	27.84	Block101741	0.691983	-0.0861928	0.298494	0.758842
726	3	27.84	Block101743	0.691983	-0.0861928	0.298494	0.758842
727	3	28.34	Block102237	0.319975	-0.0335317	0.165307	0.215095
728	3	28.34	Block102235	0.319975	-0.0335317	0.165307	0.215095
729	3	28.34	Block102238	0.319975	-0.0335317	0.165307	0.215095
730	3	28.34	Block102239	0.319975	-0.0335317	0.165307	0.215095
731	3	28.34	Block101794	0.319975	-0.0335317	0.165307	0.215095
732	3	28.84	Block101889	0.322935	-0.0151139	0.200759	0.294762
733	3	28.84	Block101888	0.322935	-0.0151139	0.200759	0.294762
734	3	28.84	Block101745	0.322935	-0.0151139	0.200759	0.294762
735	3	29.34	Block113442	0.354131	-0.0480519	0.1298	0.157179
736	3	29.84	Block102141	0.27856	-0.0516934	0.135027	0.17271
737	3	30.34	Block108873	0.239543	-0.0718954	0.0941176	0.141799
738	3	30.84	Block102230	0.243252	-0.052451	0.129987	0.164197
739	3	30.84	Block102037	0.243252	-0.052451	0.129987	0.164197
740	3	30.84	Block101914	0.243252	-0.052451	0.129987	0.164197
741	3	30.84	Block102040	0.243252	-0.052451	0.129987	0.164197
742	3	30.84	Block101912	0.243252	-0.052451	0.129987	0.164197
743	3	30.84	Block102236	0.243252	-0.052451	0.129987	0.164197
744	3	31.34	Block114099	0.246113	-0.0388339	0.157473	0.202672
745	3	32.34	Block112666	0.242692	-0.0560224	0.124805	0.160427
746	3	32.34	Block112949	0.242692	-0.0560224	0.124805	0.160427
747	3	32.34	Block102324	0.242692	-0.0560224	0.124805	0.160427
748	3	32.84	Block113487	0.293795	-0.00623886	0.225936	0.368957
749	3	32.84	Block113017	0.293795	-0.00623886	0.225936	0.368957
750	3	32.84	Block114170	0.293795	-0.00623886	0.225936	0.368957
751	3	32.84	Block114357	0.293795	-0.00623886	0.225936	0.368957
752	3	32.84	Block114365	0.293795	-0.00623886	0.225936	0.368957
753	3	32.84	Block114628	0.293795	-0.00623886	0.225936	0.368957
754	3	33.34	Block107958	0.291513	-0.021645	0.271821	0.541187
755	3	33.84	Block113006	0.240418	-0.015873	0.277417	0.559739
756	3	34.34	Block114567	0.239088	-0.0678571	0.173413	0.287837
757	3	34.84	Block109945	0.277831	-0.0726817	0.162308	0.270943
758	3	35.34	Block117707	0.259973	-0.0345238	0.236376	0.422617
759	3	35.84	Block116336	0.286504	-0.062963	0.317508	0.79069
760	3	36.34	Block117712	0.307318	-0.118665	0.209113	0.529363
761	3	36.84	Block117711	0.277759	-0.121296	0.206145	0.529819
762	3	37.84	Block116125	0.196279	-0.0518519	0.023064	0.0437193
763	3	38.34	Block117730	0.315979	-0.0833333	0.101852	0.179327
764	3	38.84	Block117715	0.436025	-0.121569	0.192583	0.491361
765	3	39.84	Block117725	0.445212	-0.075	0.0708333	0.120408
766	3	42.944	Block117731	0.521794	-0.0653846	0.035755	0.0727594
767	3	43.944	Block115604	0.946169	-0.0888889	0.0757937	0.159535
768	3	44.444	Block113239	0.916815	-0.0586957	0.0183448	0.0534051
769	3	45.945	Block115601	0.912343	-0.00833333	-0.0694444	0.0356224
770	3	46.445	Block115600	0.886275	0.05	-0.163115	0.230877
771	3	46.945	Block115803	0.945364	0.087037	-0.21822	0.460077
772	3	47.445	Block114705	0.941509	0.115984	-0.16973	0.411107
773	3	47.945	Block114719	0.984569	0.0593395	-0.0785281	0.097564
774	3	48.445	Block114722	1.21415	0.0511696	-0.067878	0.0727085
775	3	48.945	Block114740	1.18206	0.0887513	-0.123565	0.229025
776	3	49.445	Block114704	1.23125	0.0685307	-0.0901231	0.129377
777	3	49.945	Block114751	1.03972	0.0985552	-0.138577	0.285165
778	3	50.445	Block117846	0.826943	0.110197	-0.152303	0.350577
779	3	50.945	Block117847	0.824497	0.164583	-0.0645833	0.431502
780	3	51.445	Block117852	0.854666	0.134425	-0.113261	0.362567
781	3	51.945	Block117836	1.02671	0.103175	-0.0634921	0.187488
782	3	51.945	Block117856	1.02671	0.103175	-0.0634921	0.187488
783	3	51.945	Block117837	1.02671	0.103175	-0.0634921	0.187488
784	3	54.046	Block117937	0.842403	0.212121	-0.148094	0.828814
785	3	54.546	Block117936	0.835945	0.218254	-0.138889	0.848283
786	3	55.546	Block117939	0.420326	0.283069	-0.253665	1.66275
787	3	56.547	Block117853	0.747775	0.218254	-0.150598	0.873441
788	3	57.047	Block117858	0.836006	0.121212	-0.317677	0.954493
789	3	57.547	Block118867	0.799468	0.0674603	-0.405217	1.25835
790	3	58.047	Block118895	0.811171	0.116667	-0.318817	0.943451
791	3	58.547	Block118917	0.750457	0.129825	-0.347311	1.13021
792	3	59.047	Block117930	0.804108	0.16792	-0.286174	1.0187
793	3	59.547	Block118921	0.944024	0.0992063	-0.169464	0.356538
794	3	60.052	Block118869	0.507827	0.306579	-0.169694	1.60479
795	3	60.552	Block118970	0.453177	0.241667	-0.0694444	0.898549
796	3	61.052	Block118930	0.281764	0.253947	-0.0842752	1.00581
797	3	62.552	Block119132	0.480928	0.22803	-0.0561912	0.791214
798	3	63.758	Block118969	0.348107	0.219298	0.100251	0.77361
799	3	64.258	Block119443	0.259733	0.244939	0.0482027	0.895875
800	3	65.258	Block119454	0.187768	0.311667	0.0716667	1.45948
801	3	65.963	Block119192	0.299465	0.367771	0.188759	2.22668
802	3	66.963	Block119520	0.237624	0.284332	0.358381	2.0862
803	3	73.398	Block119947	0.0676513	0.287106	0.321589	1.93188
804	3	73.898	Block120057	0.255817	0.197205	0.513531	2.44445
805	3	74.398	Block119793	0.264658	0.158009	0.425628	1.65415
806	3	75.398	Block119519	0.343414	0.2009	0.511963	2.45405
807	3	75.898	Block119545	0.299619	0.214734	0.523671	2.62332
808	3	76.403	Block119768	0.299637	0.138889	0.518707	2.20294
809	3	76.904	Block120211	0.306073	0.111111	0.479167	1.82168
810	3	77.404	Block120813	0.293317	0.121981	0.513234	2.10001
811	3	77.904	Block120814	0.258742	0.157421	0.426818	1.65876
812	3	78.904	Block120829	0.505755	0.106549	0.521857	2.11447
813	3	80.404	Block120855	0.797005	0.147774	0.441992	1.71102
814	3	81.905	Block120861	0.651187	0.122939	0.502967	2.02847
815	3	82.405	Block120862	0.606869	0.138647	0.47529	1.89259
816	3	83.405	Block121018	0.82082	0.117778	0.458519	1.70434
817	3	83.91	Block121270	0.828231	0.0921751	0.452839	1.59142
818	3	86.116	Block121020	0.927207	0.182099	0.42678	1.77879
819	3	86.616	Block121343	0.874902	0.160256	0.36859	1.34043
820	3	87.616	Block121317	1.21024	0.154762	0.3794	1.37336
821	3	88.116	Block121323	0.884772	0.147711	0.355987	1.2196
822	3	88.822	Block121673	1.32675	0.192874	0.370845	1.51834
823	3	89.822	Block121311	1.60811	0.235119	0.457341	2.29052
824	3	90.527	Block121601	1.77468	0.173095	0.514088	2.32073
825	3	91.527	Block121828	1.21234	0.155615	0.250771	0.798489
826	3	92.027	Block121829	0.994377	0.186897	0.183418	0.746615
827	3	92.527	Block122320	1.45665	0.241905	0.296089	1.47247
828	3	93.232	Block123241	1.5293	0.216049	0.304616	1.33688
829	3	94.732	Block122308	1.02367	0.205238	0.017153	0.620704
830	3	95.232	Block122543	1.06788	0.204212	0.0152492	0.614197
831	3	96.233	Block122345	1.04455	0.178571	0.0698758	0.500704
832	3	96.733	Block123145	1.02494	0.145238	0.140983	0.447765
833	3	97.733	Block123146	0.907065	0.222697	0.104857	0.802132
834	3	98.233	Block122908	0.816719	0.205128	0.0614316	0.642557
835	3	98.733	Block123037	0.48717	0.14245	-0.067588	0.334126
836	3	99.733	Block123042	0.260988	0.14245	-0.067588	0.334126
837	3	100.233	Block122960	0.284403	0.0987654	0.0228127	0.146594
838	3	100.733	Block122877	0.320639	0.135802	0.108642	0.352181
839	3	101.233	Block122813	0.189473	0.123457	0.0764895	0.263693
840	3	101.733	Block122923	0.143758	0.103751	0.0307278	0.164236
841	3	102.238	Block122977	0.249874	0.18566	0.0252672	0.510286
842	3	103.238	Block122964	0.279156	0.160494	0.054321	0.397682
843	3	104.238	Block102668	0.151179	0.182716	0.117542	0.584585
844	3	105.238	Block122939	0.0262693	0.104938	-0.0687626	0.1981
845	3	105.744	Block122950	0.0262693	0.104938	-0.0687626	0.1981
846	3	106.949	Block102656	0.0327452	0.10841	-0.0581056	0.198991
847	3	107.449	Block102659	0.0340593	0.12514	-0.012514	0.231914
848	3	108.449	Block117922	0.0482161	0.141446	0.0397568	0.304086
849	3	108.949	Block118753	0.0315817	0.155864	0.0871288	0.408218
850	4	0	Block123293	0.473464	-0.137681	0.65157	3.36462
851	4	1.5	Block123402	0.472094	-0.11845	0.66018	3.37033
852	4	1.5	Block123799	0.472094	-0.11845	0.66018	3.37033
853	4	1.5	Block123798	0.472094	-0.11845	0.66018	3.37033
854	4	3.001	Block123607	0.36325	-0.124175	0.657052	3.36201
855	4	4.001	Block123462	0.616163	-0.15438	0.746175	4.39681
856	4	4.001	Block123399	0.616163	-0.15438	0.746175	4.39681
857	4	4.001	Block123414	0.616163	-0.15438	0.746175	4.39681
858	4	4.001	Block123468	0.616163	-0.15438	0.746175	4.39681
859	4	4.001	Block123405	0.616163	-0.15438	0.746175	4.39681
860	4	6.002	Block123777	0.739152	-0.146981	0.767034	4.59085
861	4	7.002	Block123764	0.653246	-0.105769	0.650897	3.23813
862	4	7.002	Block123765	0.653246	-0.105769	0.650897	3.23813
863	4	7.002	Block123802	0.653246	-0.105769	0.650897	3.23813
864	4	8.002	Block123762	0.438049	-0.071047	0.582842	2.5348
865	4	9.503	Block123754	0.285816	-0.0359731	0.711143	3.67192
866	4	10.003	Block123905	0.216955	-0.0178571	0.690476	3.44501
867	4	10.503	Block123758	0.281454	-0.112069	0.494314	1.96183
868	4	13.929	Block123919	0.210004	-0.10559	0.384502	1.24123
869	4	14.949	Block123999	0.210004	-0.10559	0.384502	1.24123
870	4	16.871	Block124004	0.101053	-0.0166667	0.463333	1.55383
871	4	17.871	Block124005	0.0416373	-0.0398981	0.522909	2.00043
872	4	20.473	Block124014	0.190775	-0.113518	0.495399	1.97462
873	4	22.474	Block124016	0.330177	-0.145161	0.725587	4.13497
874	4	22.974	Block124017	0.217057	-0.101302	0.630979	3.03907
875	4	23.474	Block124022	0.134876	-0.108124	0.628259	3.03653
876	4	24.975	Block124023	0.234595	-0.189121	0.541271	2.66701
877	4	24.975	Block124027	0.234595	-0.189121	0.541271	2.66701
878	4	25.475	Block124121	0.324382	-0.180406	0.540727	2.61404
879	4	26.475	Block124122	0.371231	-0.237427	0.599518	3.4604
880	4	26.975	Block124126	0.648984	-0.261111	0.658889	4.18105
881	4	28.475	Block124127	0.373947	-0.196618	0.589999	3.11079
882	4	28.975	Block124128	0.281277	-0.203535	0.586869	3.12592
883	4	29.475	Block124129	0.300436	-0.218357	0.633015	3.629
884	4	29.975	Block124131	0.270755	-0.185407	0.697141	4.04567
885	4	31.476	Block124132	0.245029	-0.209677	0.613018	3.392
886	4	32.476	Block124134	0.277929	-0.218011	0.594574	3.28417
887	4	32.976	Block124135	0.292231	-0.252778	0.510556	2.85542
888	4	33.976	Block124138	0.26198	-0.253125	0.520486	2.93257
889	4	36.478	Block124150	0.279449	-0.140657	0.371046	1.29822
890	4	37.978	Block124156	0.19068	-0.0411255	0.367432	1.00238
891	4	37.978	Block124157	0.19068	-0.0411255	0.367432	1.00238
892	4	38.478	Block124237	0.0626604	0.0205853	0.506232	1.85069
893	4	38.478	Block124158	0.0626604	0.0205853	0.506232	1.85069
894	4	38.979	Block124238	0.050673	0.0396825	0.564182	2.3114
895	4	38.979	Block124240	0.050673	0.0396825	0.564182	2.3114
896	4	38.979	Block124321	0.050673	0.0396825	0.564182	2.3114
897	4	38.979	Block124235	0.050673	0.0396825	0.564182	2.3114
898	4	39.979	Block124318	0.0775503	-0.0318627	0.500746	1.82702
899	4	40.479	Block124317	0.0288592	-0.00357143	0.583466	2.45487
900	4	41.184	Block124310	0.0030061	-0.0206259	0.680331	3.34681
901	4	41.684	Block124438	0.00920355	-0.0438596	0.631375	2.90979
902	4	42.684	Block124588	0.0243834	-0.0743421	0.570074	2.43601
903	4	44.184	Block124621	0.0152623	-0.0199805	0.572612	2.37275
904	4	46.185	Block124624	0.00682396	0.00462963	0.490942	1.73716
905	4	46.685	Block124623	0.0140717	-0.00553149	0.470074	1.5941
906	4	47.686	Block124626	0.00787675	0.0623638	0.381096	1.09745
907	4	48.186	Block124627	0.00741336	0.0820728	0.420308	1.36282
908	4	48.686	Block124861	0.0204787	0.0484749	0.34593	0.892479
909	4	48.686	Block124628	0.0204787	0.0484749	0.34593	0.892479
910	4	48.686	Block124633	0.0204787	0.0484749	0.34593	0.892479
911	4	48.686	Block124632	0.0204787	0.0484749	0.34593	0.892479
912	4	48.686	Block124649	0.0204787	0.0484749	0.34593	0.892479
913	4	48.686	Block124631	0.0204787	0.0484749	0.34593	0.892479
914	4	49.686	Block124931	0.0368349	0.0790791	0.205005	0.390362
915	4	49.686	Block124629	0.0368349	0.0790791	0.205005	0.390362
916	4	49.686	Block124820	0.0368349	0.0790791	0.205005	0.390362
917	4	49.686	Block124966	0.0368349	0.0790791	0.205005	0.390362
918	4	49.686	Block124965	0.0368349	0.0790791	0.205005	0.390362
919	4	49.686	Block124630	0.0368349	0.0790791	0.205005	0.390362
920	4	49.686	Block124651	0.0368349	0.0790791	0.205005	0.390362
921	4	49.686	Block124961	0.0368349	0.0790791	0.205005	0.390362
922	4	49.686	Block124824	0.0368349	0.0790791	0.205005	0.390362
923	4	49.686	Block124816	0.0368349	0.0790791	0.205005	0.390362
924	4	49.686	Block124865	0.0368349	0.0790791	0.205005	0.390362
925	4	49.686	Block124944	0.0368349	0.0790791	0.205005	0.390362
926	4	49.686	Block124819	0.0368349	0.0790791	0.205005	0.390362
927	4	49.686	Block124949	0.0368349	0.0790791	0.205005	0.390362
928	4	49.686	Block125049	0.0368349	0.0790791	0.205005	0.390362
929	4	49.686	Block124734	0.0368349	0.0790791	0.205005	0.390362
930	4	49.686	Block124959	0.0368349	0.0790791	0.205005	0.390362
931	4	49.686	Block124963	0.0368349	0.0790791	0.205005	0.390362
932	4	49.686	Block124818	0.0368349	0.0790791	0.205005	0.390362
933	4	49.686	Block124770	0.0368349	0.0790791	0.205005	0.390362
934	4	49.686	Block124652	0.0368349	0.0790791	0.205005	0.390362
935	4	49.686	Block124941	0.0368349	0.0790791	0.205005	0.390362
936	4	49.686	Block124948	0.0368349	0.0790791	0.205005	0.390362
937	4	49.686	Block124817	0.0368349	0.0790791	0.205005	0.390362
938	4	49.686	Block125054	0.0368349	0.0790791	0.205005	0.390362
939	4	50.686	Block124831	0.0168745	0.121164	0.297681	0.844538
940	4	50.686	Block124825	0.0168745	0.121164	0.297681	0.844538
941	4	51.186	Block124833	0.0119544	0.13671	0.326525	1.03087
942	4	51.186	Block124857	0.0119544	0.13671	0.326525	1.03087
943	4	51.186	Block124854	0.0119544	0.13671	0.326525	1.03087
944	4	51.186	Block124849	0.0119544	0.13671	0.326525	1.03087
945	4	51.186	Block124847	0.0119544	0.13671	0.326525	1.03087
946	4	51.186	Block124855	0.0119544	0.13671	0.326525	1.03087
947	4	51.186	Block124839	0.0119544	0.13671	0.326525	1.03087
948	4	51.186	Block124851	0.0119544	0.13671	0.326525	1.03087
949	4	52.186	Block124856	0.0289016	0.0925926	0.233494	0.513013
950	4	53.186	Block124956	0.0508808	0.0833333	0.209742	0.414331
951	4	53.186	Block124958	0.0508808	0.0833333	0.209742	0.414331
952	4	53.186	Block124952	0.0508808	0.0833333	0.209742	0.414331
953	4	54.186	Block125353	0.0840002	0.135609	0.102515	0.342324
954	4	54.686	Block124974	0.0609404	0.149123	0.145451	0.473467
955	4	54.686	Block125066	0.0609404	0.149123	0.145451	0.473467
956	4	54.686	Block125065	0.0609404	0.149123	0.145451	0.473467
957	4	54.686	Block125061	0.0609404	0.149123	0.145451	0.473467
958	4	54.686	Block124973	0.0609404	0.149123	0.145451	0.473467
959	4	54.686	Block125152	0.0609404	0.149123	0.145451	0.473467
960	4	54.686	Block124977	0.0609404	0.149123	0.145451	0.473467
961	4	54.686	Block125151	0.0609404	0.149123	0.145451	0.473467
962	4	54.686	Block125063	0.0609404	0.149123	0.145451	0.473467
963	4	54.686	Block124786	0.0609404	0.149123	0.145451	0.473467
964	4	54.686	Block124784	0.0609404	0.149123	0.145451	0.473467
965	4	55.186	Block125068	0.0887741	0.175	0.0948413	0.51061
966	4	55.186	Block125174	0.0887741	0.175	0.0948413	0.51061
967	4	55.186	Block125071	0.0887741	0.175	0.0948413	0.51061
968	4	55.186	Block125069	0.0887741	0.175	0.0948413	0.51061
969	4	55.186	Block125056	0.0887741	0.175	0.0948413	0.51061
970	4	55.186	Block125171	0.0887741	0.175	0.0948413	0.51061
971	4	56.186	Block125148	0.0407332	0.0666667	0.306349	0.736141
972	4	56.686	Block125143	0.0240488	0.0350877	0.360261	0.950148
973	4	56.686	Block125145	0.0240488	0.0350877	0.360261	0.950148
974	4	56.686	Block125146	0.0240488	0.0350877	0.360261	0.950148
975	4	57.186	Block125083	0.0373611	0.0556174	0.426454	1.3498
976	4	58.187	Block125084	0.0374614	0.0925926	0.248316	0.564106
977	4	58.187	Block125112	0.0374614	0.0925926	0.248316	0.564106
978	4	58.687	Block125141	0.0426615	0.0779381	0.324583	0.841669
979	4	59.392	Block125080	0.0302048	-0.0166667	0.469048	1.59227
980	4	59.392	Block125079	0.0302048	-0.0166667	0.469048	1.59227
981	4	59.392	Block125076	0.0302048	-0.0166667	0.469048	1.59227
982	4	59.897	Block125074	0.0296828	0.0607287	0.442934	1.46094
983	4	60.397	Block125073	0.024019	0.118234	0.328397	0.97207
984	4	60.397	Block125072	0.024019	0.118234	0.328397	0.97207
985	4	60.897	Block125150	0.0190049	0.0925926	0.248316	0.564106
986	4	61.397	Block125629	0.0240488	0.0350877	0.360261	0.950148
987	4	62.397	Block125628	0.0420416	0.0626781	0.172067	0.268165
988	4	62.397	Block125626	0.0420416	0.0626781	0.172067	0.268165
989	4	62.897	Block125625	0.0354974	0.121528	0.0654655	0.245882
990	4	63.897	Block125659	0.0137145	0.0318825	0.232717	0.403261
991	4	64.397	Block125621	0.0153897	0.0719373	0.155055	0.246279
992	4	64.397	Block125623	0.0153897	0.0719373	0.155055	0.246279
993	4	65.397	Block125657	0.0103038	0.0387888	0.0573073	0.0451767
994	4	65.397	Block125658	0.0103038	0.0387888	0.0573073	0.0451767
995	4	65.397	Block125654	0.0103038	0.0387888	0.0573073	0.0451767
996	4	65.397	Block125656	0.0103038	0.0387888	0.0573073	0.0451767
997	4	65.897	Block125673	0.0213986	0.0937997	-0.0387664	0.141276
998	4	65.897	Block125655	0.0213986	0.0937997	-0.0387664	0.141276
999	4	65.897	Block125653	0.0213986	0.0937997	-0.0387664	0.141276
1000	4	66.897	Block125679	0.0281758	0.131579	0.0179426	0.256309
1001	4	66.897	Block125664	0.0281758	0.131579	0.0179426	0.256309
1002	4	66.897	Block125665	0.0281758	0.131579	0.0179426	0.256309
1003	4	66.897	Block125678	0.0281758	0.131579	0.0179426	0.256309
1004	4	66.897	Block125671	0.0281758	0.131579	0.0179426	0.256309
1005	4	66.897	Block125663	0.0281758	0.131579	0.0179426	0.256309
1006	4	66.897	Block125670	0.0281758	0.131579	0.0179426	0.256309
1007	4	66.897	Block125676	0.0281758	0.131579	0.0179426	0.256309
1008	4	66.897	Block125672	0.0281758	0.131579	0.0179426	0.256309
1009	4	66.897	Block125667	0.0281758	0.131579	0.0179426	0.256309
1010	4	66.897	Block125669	0.0281758	0.131579	0.0179426	0.256309
1011	4	67.397	Block125677	0.0158057	0.131579	0.0152999	0.255774
1012	4	67.897	Block125682	0.00162863	0.0667641	0.135788	0.195919
1013	4	67.897	Block125684	0.00162863	0.0667641	0.135788	0.195919
1014	4	67.897	Block125675	0.00162863	0.0667641	0.135788	0.195919
1015	4	67.897	Block125683	0.00162863	0.0667641	0.135788	0.195919
1016	4	68.397	Block125688	0.00643381	0.0531476	0.158158	0.219492
1017	4	68.397	Block125686	0.00643381	0.0531476	0.158158	0.219492
1018	4	68.397	Block125685	0.00643381	0.0531476	0.158158	0.219492
1019	4	68.397	Block125740	0.00643381	0.0531476	0.158158	0.219492
1020	4	68.397	Block125687	0.00643381	0.0531476	0.158158	0.219492
1021	4	68.397	Block125741	0.00643381	0.0531476	0.158158	0.219492
1022	4	68.898	Block125742	0.00568756	0.0612083	0.174593	0.271827
1023	4	68.898	Block125743	0.00568756	0.0612083	0.174593	0.271827
1024	4	69.398	Block125761	0.00821806	0.00422297	0.267964	0.517566
1025	4	69.398	Block125745	0.00821806	0.00422297	0.267964	0.517566
1026	4	69.398	Block125746	0.00821806	0.00422297	0.267964	0.517566
1027	4	69.398	Block125744	0.00821806	0.00422297	0.267964	0.517566
1028	4	69.898	Block125760	0.0158257	0.0219907	0.306713	0.683356
1029	4	70.398	Block125766	0.0202828	-0.00684524	0.229974	0.382394
1030	4	70.898	Block125767	0.00504952	-0.0243056	0.190972	0.272908
1031	4	70.898	Block125776	0.00504952	-0.0243056	0.190972	0.272908
1032	4	71.898	Block125781	0.000491871	0.072973	0.150751	0.239041
1033	4	71.898	Block125798	0.000491871	0.072973	0.150751	0.239041
1034	4	71.898	Block125780	0.000491871	0.072973	0.150751	0.239041
1035	4	72.398	Block125777	0.0199437	0.093772	0.117167	0.225196
1036	4	73.398	Block125779	0.000127288	0.13964	0.0403489	0.296955
1037	4	73.398	Block125799	0.000127288	0.13964	0.0403489	0.296955
1038	4	73.398	Block125801	0.000127288	0.13964	0.0403489	0.296955
1039	4	73.898	Block125803	5.39637e-05	0.217417	-0.0839715	0.751286
1040	4	73.898	Block125802	5.39637e-05	0.217417	-0.0839715	0.751286
1041	4	74.898	Block126207	0.00113925	0.166667	0.115942	0.500022
1042	4	78.002	Block126210	0.0814713	0.285161	0.306088	1.8468
1043	4	79.002	Block126327	0.106089	0.277184	0.264635	1.6142
1044	4	80.002	Block126325	0.279099	0.30056	0.344678	2.15589
1045	4	80.002	Block126323	0.279099	0.30056	0.344678	2.15589
1046	4	80.002	Block126321	0.279099	0.30056	0.344678	2.15589
1047	4	80.002	Block126322	0.279099	0.30056	0.344678	2.15589
1048	4	80.002	Block126329	0.279099	0.30056	0.344678	2.15589
1049	4	80.002	Block126346	0.279099	0.30056	0.344678	2.15589
1050	4	80.502	Block126347	0.112629	0.24183	0.209707	1.16288
1051	4	81.002	Block126348	0.212547	0.249338	0.239107	1.30973
1052	4	82.002	Block126443	0.388659	0.269113	0.291108	1.65399
1053	4	83.003	Block126461	0.22366	0.22901	0.204945	1.06093
1054	4	83.003	Block126415	0.22366	0.22901	0.204945	1.06093
1055	4	83.003	Block126418	0.22366	0.22901	0.204945	1.06093
1056	4	83.003	Block126417	0.22366	0.22901	0.204945	1.06093
1057	4	83.003	Block126421	0.22366	0.22901	0.204945	1.06093
1058	4	84.003	Block126462	0.296332	0.142544	0.233124	0.681244
1059	4	85.003	Block126466	0.412499	0.0378378	0.339227	0.846978
1060	4	85.503	Block126463	0.283743	0.0201754	0.301027	0.657507
1061	4	85.503	Block126465	0.283743	0.0201754	0.301027	0.657507
1062	4	86.003	Block126464	0.208657	0.0108108	0.270533	0.528489
1063	4	86.003	Block127182	0.208657	0.0108108	0.270533	0.528489
1064	4	92.947	Block127179	0.228352	0.0448916	0.350603	0.911311
1065	4	94.948	Block127199	0.210149	0.124851	0.272999	0.7569
1066	4	96.449	Block127174	0.123725	0.2	0.188889	0.834878
1067	4	98.45	Block127198	0.0882454	0.208333	4.37497e-11	0.638407
1068	4	98.45	Block127223	0.0882454	0.208333	4.37497e-11	0.638407
1069	4	98.45	Block127201	0.0882454	0.208333	4.37497e-11	0.638407
1070	4	99.45	Block127226	0.141218	0.184704	0.089121	0.554406
1071	4	99.955	Block127237	0.153992	0.233173	0.0141057	0.800223
1072	4	100.455	Block127227	0.159866	0.243434	-0.0175586	0.875084
1073	4	100.455	Block127485	0.159866	0.243434	-0.0175586	0.875084
1074	4	100.455	Block127228	0.159866	0.243434	-0.0175586	0.875084
1075	4	100.955	Block127233	0.0920394	0.272006	-0.0778907	1.13799
1076	4	102.956	Block127484	0.00607699	0.280208	0.0635417	1.17897
1077	4	102.956	Block127413	0.00607699	0.280208	0.0635417	1.17897
1078	4	103.456	Block127351	0.00581137	0.266173	0.0928829	1.0973
1079	4	104.161	Block127352	0.00299169	0.285417	0.0756944	1.23342
1080	4	104.161	Block127369	0.00299169	0.285417	0.0756944	1.23342
1081	4	104.161	Block127495	0.00299169	0.285417	0.0756944	1.23342
1082	4	104.661	Block127499	0.0966547	0.276344	0.0477727	1.13598
1083	4	105.161	Block127567	0.0943941	0.217614	0.15313	0.856168
1084	4	106.161	Block127555	0.173158	0.174603	0.0545635	0.467188
1085	4	107.161	Block127647	0.135715	0.207292	-0.106597	0.720198
1086	4	108.162	Block127580	0.146315	0.148958	0.000347222	0.326356
1087	4	108.162	Block127581	0.146315	0.148958	0.000347222	0.326356
1088	4	108.662	Block127671	0.112601	0.093006	0.103138	0.201204
1089	4	109.162	Block127678	0.0888678	0.124098	0.183104	0.461788
1090	4	109.162	Block127930	0.0888678	0.124098	0.183104	0.461788
1091	4	109.662	Block127693	0.112604	0.166208	0.104211	0.479726
1092	4	110.662	Block127696	0.086088	0.0959596	0.240067	0.544389
1093	4	111.662	Block127928	0.111712	0.128151	0.0942888	0.302233
1094	4	113.162	Block127953	0.283838	0.0857143	-0.0106061	0.109133
1095	4	113.662	Block127939	0.357387	0.0867965	-0.0150357	0.11281
1096	4	114.663	Block127940	0.381733	0.0867965	-0.0150357	0.11281
1097	4	116.163	Block127960	0.323855	0.0900178	-0.00846702	0.119921
1098	4	116.663	Block127962	0.486692	0.0582251	-0.0901188	0.109894
1099	4	117.163	Block127968	0.463806	0.112698	-0.193218	0.462099
1100	4	117.163	Block127998	0.463806	0.112698	-0.193218	0.462099
1101	4	117.163	Block128117	0.463806	0.112698	-0.193218	0.462099
1102	4	117.663	Block127970	0.448505	0.111585	-0.196904	0.468848
1103	4	118.168	Block128050	0.419727	0.11045	-0.201104	0.477259
1104	4	118.168	Block128048	0.419727	0.11045	-0.201104	0.477259
1105	4	118.668	Block127974	0.360605	0.0936508	-0.242569	0.559586
1106	4	120.669	Block128173	0.696453	0.0188729	-0.304226	0.674061
1107	4	121.169	Block128200	0.758317	0.0191886	-0.297675	0.645803
1108	4	121.669	Block128195	0.835164	0.00208333	-0.272917	0.537159
1109	4	121.669	Block128198	0.835164	0.00208333	-0.272917	0.537159
1110	4	121.669	Block128196	0.835164	0.00208333	-0.272917	0.537159
1111	4	122.669	Block128193	0.907394	-0.0239583	-0.333681	0.808827
1112	4	124.17	Block128160	0.549358	0.0154762	-0.256746	0.479838
1113	4	124.67	Block128247	0.501049	0.0148148	-0.263973	0.506654
1114	4	125.17	Block128363	0.474344	-0.0178571	-0.341931	0.845792
1115	4	125.67	Block128359	0.496046	-0.0407407	-0.410438	1.23407
1116	4	125.67	Block128448	0.496046	-0.0407407	-0.410438	1.23407
1117	5	0	Block128878	0.871787	0.0588972	0.35719	0.964806
1118	5	0.5	Block128877	0.682758	0.0488095	0.347344	0.899974
1119	5	1	Block128658	0.617882	0.0939655	0.256688	0.598031
1120	5	1	Block128572	0.617882	0.0939655	0.256688	0.598031
1121	5	1	Block128771	0.617882	0.0939655	0.256688	0.598031
1122	5	1	Block128880	0.617882	0.0939655	0.256688	0.598031
1123	5	1	Block128653	0.617882	0.0939655	0.256688	0.598031
1124	5	1	Block128665	0.617882	0.0939655	0.256688	0.598031
1125	5	1	Block128761	0.617882	0.0939655	0.256688	0.598031
1126	5	1	Block128876	0.617882	0.0939655	0.256688	0.598031
1127	5	1	Block128879	0.617882	0.0939655	0.256688	0.598031
1128	5	1	Block128875	0.617882	0.0939655	0.256688	0.598031
1129	5	1	Block129237	0.617882	0.0939655	0.256688	0.598031
1130	5	1	Block128762	0.617882	0.0939655	0.256688	0.598031
1131	5	1	Block129235	0.617882	0.0939655	0.256688	0.598031
1132	5	1	Block129153	0.617882	0.0939655	0.256688	0.598031
1133	5	1	Block128749	0.617882	0.0939655	0.256688	0.598031
1134	5	1.5	Block128831	0.635049	0.0689655	0.217701	0.407366
1135	5	2.5	Block129154	0.550433	-0.0348485	0.176263	0.243565
1136	5	4.501	Block129057	0.275743	-0.0156926	0.218117	0.347547
1137	5	5.001	Block129269	0.275619	-0.026936	0.236681	0.416293
1138	5	5.001	Block129400	0.275619	-0.026936	0.236681	0.416293
1139	5	5.001	Block129266	0.275619	-0.026936	0.236681	0.416293
1140	5	5.501	Block129258	0.334159	-0.0390443	0.255828	0.497044
1141	5	5.501	Block129415	0.334159	-0.0390443	0.255828	0.497044
1142	5	6.001	Block129449	0.368532	0.00641026	0.346531	0.865632
1143	5	6.001	Block129373	0.368532	0.00641026	0.346531	0.865632
1144	5	6.501	Block129474	0.407687	0.0480769	0.435256	1.39377
1145	5	7.001	Block129430	0.344836	0.0601852	0.417706	1.30395
1146	5	7.001	Block129447	0.344836	0.0601852	0.417706	1.30395
1147	5	7.001	Block129482	0.344836	0.0601852	0.417706	1.30395
1148	5	8.001	Block129481	0.685414	0.143519	0.582672	2.72675
1149	5	9.002	Block129477	0.428843	0.0840109	0.468164	1.6727
1150	5	9.502	Block129693	0.483769	0.0918519	0.492315	1.85853
1151	5	9.502	Block129470	0.483769	0.0918519	0.492315	1.85853
1152	5	10.502	Block129466	0.625328	0.160494	0.666935	3.55509
1153	5	10.502	Block129583	0.625328	0.160494	0.666935	3.55509
1154	5	10.502	Block129676	0.625328	0.160494	0.666935	3.55509
1155	5	13.004	Block129688	0.879056	0.262787	0.668078	4.18359
1156	5	13.004	Block129675	0.879056	0.262787	0.668078	4.18359
1157	5	14.004	Block129905	0.844357	0.271164	0.604497	3.66941
1158	5	14.504	Block129909	0.725159	0.287995	0.663416	4.33869
1159	5	14.504	Block129835	0.725159	0.287995	0.663416	4.33869
1160	5	15.504	Block129911	0.501292	0.283951	0.613258	3.84784
1161	5	16.504	Block129914	0.371541	0.344691	0.475525	3.33133
1162	5	17.004	Block129927	0.348858	0.358025	0.450223	3.30107
1163	5	17.004	Block129910	0.348858	0.358025	0.450223	3.30107
1164	5	17.504	Block129944	0.244126	0.384691	0.393858	3.25215
1165	5	17.504	Block129968	0.244126	0.384691	0.393858	3.25215
1166	5	18.004	Block129926	0.221739	0.358025	0.44646	3.27712
1167	5	18.004	Block129923	0.221739	0.358025	0.44646	3.27712
1168	5	18.004	Block129977	0.221739	0.358025	0.44646	3.27712
1169	5	19.004	Block129981	0.173716	0.399286	0.300562	2.96232
1170	5	19.504	Block129985	0.324953	0.416322	0.354293	3.41257
1171	5	20.505	Block130012	0.535535	0.410714	0.230159	2.83633
1172	5	21.005	Block130029	0.585505	0.441358	0.281494	3.40134
1173	5	21.505	Block130074	0.453879	0.358025	0.444691	3.26594
1174	5	21.505	Block129996	0.453879	0.358025	0.444691	3.26594
1175	5	22.005	Block130014	0.670834	0.369048	0.484694	3.64627
1176	5	22.005	Block130016	0.670834	0.369048	0.484694	3.64627
1177	5	22.005	Block130013	0.670834	0.369048	0.484694	3.64627
1178	5	22.005	Block130018	0.670834	0.369048	0.484694	3.64627
1179	5	22.505	Block130073	0.543451	0.339506	0.406173	2.84571
1180	5	23.01	Block130077	0.53602	0.381494	0.387554	3.18164
1181	5	25.011	Block130098	0.696346	0.433283	0.251822	3.18766
1182	5	25.511	Block130099	0.562014	0.388647	0.164781	2.39936
1183	5	26.511	Block130102	0.562631	0.474096	0.135605	3.42046
1184	5	27.511	Block130091	0.521554	0.419192	0.0272727	2.5868
1185	5	27.511	Block130233	0.521554	0.419192	0.0272727	2.5868
1186	5	27.511	Block130089	0.521554	0.419192	0.0272727	2.5868
1187	5	27.511	Block130097	0.521554	0.419192	0.0272727	2.5868
1188	5	28.011	Block130101	0.537769	0.412604	0.0318401	2.50767
1189	5	29.011	Block130188	0.44316	0.341897	-0.144928	1.8848
1190	5	29.511	Block130174	0.280771	0.32197	-0.114077	1.62898
1191	5	30.511	Block130194	0.23618	0.294192	-0.0552913	1.29967
1192	5	30.511	Block130191	0.23618	0.294192	-0.0552913	1.29967
1193	5	30.511	Block130316	0.23618	0.294192	-0.0552913	1.29967
1194	5	30.511	Block130193	0.23618	0.294192	-0.0552913	1.29967
1195	5	30.511	Block130190	0.23618	0.294192	-0.0552913	1.29967
1196	5	31.011	Block130182	0.233514	0.278595	-0.0904528	1.20774
1197	5	31.011	Block130176	0.233514	0.278595	-0.0904528	1.20774
1198	5	31.511	Block130185	0.232715	0.306746	-0.00964963	1.38551
1199	5	31.511	Block130315	0.232715	0.306746	-0.00964963	1.38551
1200	5	32.011	Block130359	0.122262	0.282857	0.0361905	1.18338
1201	5	32.011	Block130177	0.122262	0.282857	0.0361905	1.18338
1202	5	32.511	Block130391	0.122131	0.298824	0.070856	1.34364
1203	5	32.511	Block130338	0.122131	0.298824	0.070856	1.34364
1204	5	34.012	Block130441	0.0734186	0.291173	-0.0411726	1.26265
1205	5	35.012	Block130367	0.218019	0.322774	0.0550035	1.54921
1206	5	35.012	Block130432	0.218019	0.322774	0.0550035	1.54921
1207	5	35.012	Block130382	0.218019	0.322774	0.0550035	1.54921
1208	5	35.012	Block130627	0.218019	0.322774	0.0550035	1.54921
1209	5	35.012	Block130386	0.218019	0.322774	0.0550035	1.54921
1210	5	35.012	Block130370	0.218019	0.322774	0.0550035	1.54921
1211	5	35.012	Block130376	0.218019	0.322774	0.0550035	1.54921
1212	5	35.012	Block130365	0.218019	0.322774	0.0550035	1.54921
1213	5	35.012	Block130368	0.218019	0.322774	0.0550035	1.54921
1214	5	35.012	Block130388	0.218019	0.322774	0.0550035	1.54921
1215	5	35.012	Block130380	0.218019	0.322774	0.0550035	1.54921
1216	5	36.012	Block130570	0.1087	0.281072	-0.0664251	1.19911
1217	5	36.012	Block130442	0.1087	0.281072	-0.0664251	1.19911
1218	5	36.512	Block130437	0.103989	0.315657	-0.127104	1.59338
1219	5	36.512	Block130802	0.103989	0.315657	-0.127104	1.59338
1220	5	36.512	Block130455	0.103989	0.315657	-0.127104	1.59338
1221	5	38.513	Block130620	0.025421	0.311756	-0.0894599	1.49516
1222	5	38.513	Block130665	0.025421	0.311756	-0.0894599	1.49516
1223	5	38.513	Block130799	0.025421	0.311756	-0.0894599	1.49516
1224	5	38.513	Block130826	0.025421	0.311756	-0.0894599	1.49516
1225	5	38.513	Block130632	0.025421	0.311756	-0.0894599	1.49516
1226	5	39.013	Block130557	0.0728918	0.317708	-0.0920139	1.55399
1227	5	39.013	Block130800	0.0728918	0.317708	-0.0920139	1.55399
1228	5	39.013	Block130560	0.0728918	0.317708	-0.0920139	1.55399
1229	5	39.013	Block130564	0.0728918	0.317708	-0.0920139	1.55399
1230	5	39.013	Block130559	0.0728918	0.317708	-0.0920139	1.55399
1231	5	39.013	Block130569	0.0728918	0.317708	-0.0920139	1.55399
1232	5	39.013	Block130827	0.0728918	0.317708	-0.0920139	1.55399
1233	5	39.513	Block130829	0.0317471	0.271656	-0.00188529	1.08564
1234	5	39.513	Block130825	0.0317471	0.271656	-0.00188529	1.08564
1235	5	40.013	Block131622	0.0231473	0.260766	-0.0221292	1.00535
1236	5	40.513	Block131630	0.0217152	0.209596	0.0724078	0.679673
1237	5	41.013	Block131610	0.0422914	0.194444	0.0416667	0.566348
1238	5	42.013	Block131626	0.00466816	0.09599	-0.0458865	0.151953
1239	5	42.013	Block131524	0.00466816	0.09599	-0.0458865	0.151953
1240	5	42.013	Block130910	0.00466816	0.09599	-0.0458865	0.151953
1241	5	42.513	Block131534	0.00205729	0.0630952	0.0130952	0.0595589
1242	5	43.013	Block131499	0.00115785	0.0906863	0.0798167	0.164845
1243	5	43.013	Block131523	0.00115785	0.0906863	0.0798167	0.164845
1244	5	43.513	Block131526	0.0214157	0.0896465	0.073689	0.155484
1245	5	43.513	Block131483	0.0214157	0.0896465	0.073689	0.155484
1246	5	44.514	Block131539	0.0462814	0.0389785	-0.0477562	0.0393145
1247	5	44.514	Block131388	0.0462814	0.0389785	-0.0477562	0.0393145
1248	5	44.514	Block131500	0.0462814	0.0389785	-0.0477562	0.0393145
1249	5	44.514	Block131543	0.0462814	0.0389785	-0.0477562	0.0393145
1250	5	45.014	Block131392	0.0485646	-0.00665643	0.0360023	0.0100632
1251	5	45.514	Block131498	0.057744	0.0200391	-0.0147771	0.00756443
1252	5	45.514	Block131568	0.057744	0.0200391	-0.0147771	0.00756443
1253	5	45.514	Block131606	0.057744	0.0200391	-0.0147771	0.00756443
1254	5	46.014	Block131602	0.05378	-0.0135577	0.0516597	0.0221399
1255	5	46.514	Block131599	0.0595685	-0.0497585	-0.0315654	0.0431564
1256	5	46.514	Block131584	0.0595685	-0.0497585	-0.0315654	0.0431564
1257	5	46.514	Block131465	0.0595685	-0.0497585	-0.0315654	0.0431564
1258	5	46.514	Block131601	0.0595685	-0.0497585	-0.0315654	0.0431564
1259	5	46.514	Block133282	0.0595685	-0.0497585	-0.0315654	0.0431564
1260	5	47.014	Block133283	0.10158	-0.0726975	-0.0871903	0.130746
1261	5	47.514	Block131571	0.104088	-0.0239492	-0.181267	0.244073
1262	5	47.514	Block133278	0.104088	-0.0239492	-0.181267	0.244073
1263	5	47.514	Block133286	0.104088	-0.0239492	-0.181267	0.244073
1264	5	47.514	Block133276	0.104088	-0.0239492	-0.181267	0.244073
1265	5	47.514	Block133285	0.104088	-0.0239492	-0.181267	0.244073
1266	5	47.514	Block133290	0.104088	-0.0239492	-0.181267	0.244073
1267	5	47.514	Block131570	0.104088	-0.0239492	-0.181267	0.244073
1268	5	47.514	Block131861	0.104088	-0.0239492	-0.181267	0.244073
1269	5	47.514	Block131574	0.104088	-0.0239492	-0.181267	0.244073
1270	5	47.514	Block131569	0.104088	-0.0239492	-0.181267	0.244073
1271	5	48.014	Block133289	0.0911022	-0.0509584	-0.130669	0.159398
1272	5	48.014	Block131855	0.0911022	-0.0509584	-0.130669	0.159398
1273	5	48.014	Block131854	0.0911022	-0.0509584	-0.130669	0.159398
1274	5	48.514	Block132166	0.0215771	-0.0307971	-0.0858696	0.0663577
1275	5	49.014	Block134518	0.0273376	-0.0763889	0.00820707	0.086493
1276	5	49.014	Block131805	0.0273376	-0.0763889	0.00820707	0.086493
1277	5	49.514	Block131903	0.0323245	-0.0583333	-0.028876	0.0555857
1278	5	49.514	Block137266	0.0323245	-0.0583333	-0.028876	0.0555857
1279	5	49.514	Block131906	0.0323245	-0.0583333	-0.028876	0.0555857
1280	5	50.014	Block132091	0.0302468	-0.099359	0.0636447	0.176197
1281	5	50.514	Block132089	0.0225345	-0.0583333	-0.028876	0.0555857
1282	5	51.014	Block131909	0.0395143	-0.0833333	0.0227273	0.106404
1283	5	51.014	Block131908	0.0395143	-0.0833333	0.0227273	0.106404
1284	5	51.014	Block131915	0.0395143	-0.0833333	0.0227273	0.106404
1285	5	51.014	Block131923	0.0395143	-0.0833333	0.0227273	0.106404
1286	5	51.014	Block131916	0.0395143	-0.0833333	0.0227273	0.106404
1287	5	51.014	Block131913	0.0395143	-0.0833333	0.0227273	0.106404
1288	5	51.014	Block131919	0.0395143	-0.0833333	0.0227273	0.106404
1289	5	51.514	Block131853	0.0374694	-0.0380435	-0.0712158	0.057083
1290	5	51.514	Block132018	0.0374694	-0.0380435	-0.0712158	0.057083
1291	5	51.514	Block131917	0.0374694	-0.0380435	-0.0712158	0.057083
1292	5	51.514	Block131910	0.0374694	-0.0380435	-0.0712158	0.057083
1293	5	52.014	Block131926	0.0313415	-0.0833333	0.0227273	0.106404
1294	5	52.014	Block131851	0.0313415	-0.0833333	0.0227273	0.106404
1295	5	52.014	Block131846	0.0313415	-0.0833333	0.0227273	0.106404
1296	5	52.014	Block131852	0.0313415	-0.0833333	0.0227273	0.106404
1297	5	52.014	Block131845	0.0313415	-0.0833333	0.0227273	0.106404
1298	5	52.014	Block131850	0.0313415	-0.0833333	0.0227273	0.106404
1299	5	52.514	Block132015	0.0382278	-0.103261	0.0606683	0.185142
1300	5	52.514	Block132144	0.0382278	-0.103261	0.0606683	0.185142
1301	5	52.514	Block132157	0.0382278	-0.103261	0.0606683	0.185142
1302	5	52.514	Block132159	0.0382278	-0.103261	0.0606683	0.185142
1303	5	52.514	Block132158	0.0382278	-0.103261	0.0606683	0.185142
1304	5	52.514	Block132149	0.0382278	-0.103261	0.0606683	0.185142
1305	5	53.514	Block131790	0.0298981	-0.0297619	-0.0854863	0.0649905
1306	5	53.514	Block131935	0.0298981	-0.0297619	-0.0854863	0.0649905
1307	5	53.514	Block132024	0.0298981	-0.0297619	-0.0854863	0.0649905
1308	5	53.514	Block132135	0.0298981	-0.0297619	-0.0854863	0.0649905
1309	5	53.514	Block131795	0.0298981	-0.0297619	-0.0854863	0.0649905
1310	5	53.514	Block131800	0.0298981	-0.0297619	-0.0854863	0.0649905
1311	5	53.514	Block132184	0.0298981	-0.0297619	-0.0854863	0.0649905
1312	5	53.514	Block132226	0.0298981	-0.0297619	-0.0854863	0.0649905
1313	5	53.514	Block131973	0.0298981	-0.0297619	-0.0854863	0.0649905
1314	5	53.514	Block137124	0.0298981	-0.0297619	-0.0854863	0.0649905
1315	5	53.514	Block132203	0.0298981	-0.0297619	-0.0854863	0.0649905
1316	5	53.514	Block131986	0.0298981	-0.0297619	-0.0854863	0.0649905
1317	5	53.514	Block132059	0.0298981	-0.0297619	-0.0854863	0.0649905
1318	5	53.514	Block131803	0.0298981	-0.0297619	-0.0854863	0.0649905
1319	5	53.514	Block131809	0.0298981	-0.0297619	-0.0854863	0.0649905
1320	5	53.514	Block131793	0.0298981	-0.0297619	-0.0854863	0.0649905
1321	5	53.514	Block132207	0.0298981	-0.0297619	-0.0854863	0.0649905
1322	5	53.514	Block132041	0.0298981	-0.0297619	-0.0854863	0.0649905
1323	5	53.514	Block132177	0.0298981	-0.0297619	-0.0854863	0.0649905
1324	5	53.514	Block132082	0.0298981	-0.0297619	-0.0854863	0.0649905
1325	5	53.514	Block132175	0.0298981	-0.0297619	-0.0854863	0.0649905
1326	5	53.514	Block132171	0.0298981	-0.0297619	-0.0854863	0.0649905
1327	5	53.514	Block131979	0.0298981	-0.0297619	-0.0854863	0.0649905
1328	5	53.514	Block132211	0.0298981	-0.0297619	-0.0854863	0.0649905
1329	5	53.514	Block134614	0.0298981	-0.0297619	-0.0854863	0.0649905
1330	5	53.514	Block131940	0.0298981	-0.0297619	-0.0854863	0.0649905
1331	5	53.514	Block131974	0.0298981	-0.0297619	-0.0854863	0.0649905
1332	5	53.514	Block132205	0.0298981	-0.0297619	-0.0854863	0.0649905
1333	5	53.514	Block131798	0.0298981	-0.0297619	-0.0854863	0.0649905
1334	5	53.514	Block132176	0.0298981	-0.0297619	-0.0854863	0.0649905
1335	5	53.514	Block131865	0.0298981	-0.0297619	-0.0854863	0.0649905
1336	5	54.014	Block131783	0.0275019	0.004329	-0.00498777	0.000461091
1337	5	54.014	Block132223	0.0275019	0.004329	-0.00498777	0.000461091
1338	5	54.014	Block132215	0.0275019	0.004329	-0.00498777	0.000461091
1339	5	54.014	Block131987	0.0275019	0.004329	-0.00498777	0.000461091
1340	5	54.014	Block132218	0.0275019	0.004329	-0.00498777	0.000461091
1341	5	54.014	Block132216	0.0275019	0.004329	-0.00498777	0.000461091
1342	5	54.014	Block132212	0.0275019	0.004329	-0.00498777	0.000461091
1343	5	54.014	Block132221	0.0275019	0.004329	-0.00498777	0.000461091
1344	5	54.014	Block132213	0.0275019	0.004329	-0.00498777	0.000461091
1345	5	54.014	Block132219	0.0275019	0.004329	-0.00498777	0.000461091
1346	5	54.014	Block132229	0.0275019	0.004329	-0.00498777	0.000461091
1347	5	54.014	Block132217	0.0275019	0.004329	-0.00498777	0.000461091
1348	5	54.014	Block132189	0.0275019	0.004329	-0.00498777	0.000461091
1349	5	54.014	Block131807	0.0275019	0.004329	-0.00498777	0.000461091
1350	5	54.014	Block132192	0.0275019	0.004329	-0.00498777	0.000461091
1351	5	55.014	Block131989	0.0634025	-0.0340909	-0.0782279	0.0604555
1352	5	55.014	Block133303	0.0634025	-0.0340909	-0.0782279	0.0604555
1353	5	55.514	Block131997	0.166745	-0.0380435	-0.0712158	0.057083
1354	5	55.514	Block133300	0.166745	-0.0380435	-0.0712158	0.057083
1355	5	55.514	Block131895	0.166745	-0.0380435	-0.0712158	0.057083
1356	5	55.514	Block131893	0.166745	-0.0380435	-0.0712158	0.057083
1357	5	55.514	Block131885	0.166745	-0.0380435	-0.0712158	0.057083
1358	5	55.514	Block131880	0.166745	-0.0380435	-0.0712158	0.057083
1359	5	55.514	Block131881	0.166745	-0.0380435	-0.0712158	0.057083
1360	5	55.514	Block133301	0.166745	-0.0380435	-0.0712158	0.057083
1361	5	55.514	Block131877	0.166745	-0.0380435	-0.0712158	0.057083
1362	5	56.514	Block131838	0.0657214	-0.0815217	0.0167069	0.100149
1363	5	56.514	Block131831	0.0657214	-0.0815217	0.0167069	0.100149
1364	5	56.514	Block131889	0.0657214	-0.0815217	0.0167069	0.100149
1365	5	56.514	Block131837	0.0657214	-0.0815217	0.0167069	0.100149
1366	5	56.514	Block131869	0.0657214	-0.0815217	0.0167069	0.100149
1367	5	56.514	Block131825	0.0657214	-0.0815217	0.0167069	0.100149
1368	5	57.014	Block131830	0.0549629	-0.125	0.109848	0.320694
1369	5	57.014	Block131826	0.0549629	-0.125	0.109848	0.320694
1370	5	57.014	Block131828	0.0549629	-0.125	0.109848	0.320694
1371	5	57.514	Block131834	0.036202	-0.165	0.201822	0.703491
1372	5	57.514	Block131822	0.036202	-0.165	0.201822	0.703491
1373	5	58.014	Block131823	0.0214508	-0.166667	0.19697	0.69754
1374	5	58.014	Block131820	0.0214508	-0.166667	0.19697	0.69754
1375	5	58.514	Block131816	0.0212892	-0.125	0.10463	0.312441
1376	5	58.514	Block131821	0.0212892	-0.125	0.10463	0.312441
1377	5	58.514	Block134599	0.0212892	-0.125	0.10463	0.312441
1378	5	58.514	Block134586	0.0212892	-0.125	0.10463	0.312441
1379	5	58.514	Block134747	0.0212892	-0.125	0.10463	0.312441
1380	5	59.014	Block134838	0.0220898	-0.0795455	0.0107049	0.094137
1381	5	59.014	Block135717	0.0220898	-0.0795455	0.0107049	0.094137
1382	5	59.014	Block132130	0.0220898	-0.0795455	0.0107049	0.094137
1383	5	59.014	Block134513	0.0220898	-0.0795455	0.0107049	0.094137
1384	5	59.014	Block131900	0.0220898	-0.0795455	0.0107049	0.094137
1385	5	59.014	Block131565	0.0220898	-0.0795455	0.0107049	0.094137
1386	5	59.014	Block137243	0.0220898	-0.0795455	0.0107049	0.094137
1387	5	59.014	Block137131	0.0220898	-0.0795455	0.0107049	0.094137
1388	5	59.014	Block132020	0.0220898	-0.0795455	0.0107049	0.094137
1389	5	59.014	Block135223	0.0220898	-0.0795455	0.0107049	0.094137
1390	5	59.014	Block133517	0.0220898	-0.0795455	0.0107049	0.094137
1391	5	59.014	Block134511	0.0220898	-0.0795455	0.0107049	0.094137
1392	5	59.014	Block137180	0.0220898	-0.0795455	0.0107049	0.094137
1393	5	59.014	Block134584	0.0220898	-0.0795455	0.0107049	0.094137
1394	5	59.014	Block133275	0.0220898	-0.0795455	0.0107049	0.094137
1395	5	59.014	Block133518	0.0220898	-0.0795455	0.0107049	0.094137
1396	5	59.014	Block131898	0.0220898	-0.0795455	0.0107049	0.094137
1397	5	59.014	Block135027	0.0220898	-0.0795455	0.0107049	0.094137
1398	5	59.014	Block131559	0.0220898	-0.0795455	0.0107049	0.094137
1399	5	59.014	Block137269	0.0220898	-0.0795455	0.0107049	0.094137
1400	5	59.014	Block133520	0.0220898	-0.0795455	0.0107049	0.094137
1401	5	59.014	Block133562	0.0220898	-0.0795455	0.0107049	0.094137
1402	5	59.014	Block132537	0.0220898	-0.0795455	0.0107049	0.094137
1403	5	59.014	Block135576	0.0220898	-0.0795455	0.0107049	0.094137
1404	5	59.014	Block131960	0.0220898	-0.0795455	0.0107049	0.094137
1405	5	59.014	Block135573	0.0220898	-0.0795455	0.0107049	0.094137
1406	5	59.514	Block132030	0.041633	-0.0525362	-0.0419082	0.0526357
1407	5	59.514	Block137176	0.041633	-0.0525362	-0.0419082	0.0526357
1408	5	59.514	Block137236	0.041633	-0.0525362	-0.0419082	0.0526357
1409	5	59.514	Block132033	0.041633	-0.0525362	-0.0419082	0.0526357
1410	5	59.514	Block133307	0.041633	-0.0525362	-0.0419082	0.0526357
1411	5	59.514	Block133306	0.041633	-0.0525362	-0.0419082	0.0526357
1412	5	59.514	Block131789	0.041633	-0.0525362	-0.0419082	0.0526357
1413	5	59.514	Block137185	0.041633	-0.0525362	-0.0419082	0.0526357
1414	5	60.014	Block132113	0.0384404	-0.0972222	0.0517677	0.159772
1415	5	60.014	Block137372	0.0384404	-0.0972222	0.0517677	0.159772
1416	5	60.014	Block137376	0.0384404	-0.0972222	0.0517677	0.159772
1417	5	61.015	Block137350	0.0425946	-0.0929487	0.0492979	0.145892
1418	5	61.015	Block137347	0.0425946	-0.0929487	0.0492979	0.145892
1419	5	61.015	Block137358	0.0425946	-0.0929487	0.0492979	0.145892
1420	5	61.015	Block137357	0.0425946	-0.0929487	0.0492979	0.145892
1421	5	61.015	Block137352	0.0425946	-0.0929487	0.0492979	0.145892
1422	5	61.015	Block137354	0.0425946	-0.0929487	0.0492979	0.145892
1423	5	61.515	Block137353	0.0404704	-0.0516667	-0.0432946	0.0521445
1424	5	61.515	Block131806	0.0404704	-0.0516667	-0.0432946	0.0521445
1425	5	62.015	Block132114	0.0497047	-0.0694444	-0.00631313	0.0710975
1426	5	63.015	Block132069	0.0280329	-0.00378788	-0.137516	0.136387
1427	5	63.015	Block132052	0.0280329	-0.00378788	-0.137516	0.136387
1428	5	63.515	Block132066	0.148613	0.106884	-0.364291	1.13571
1429	5	63.515	Block132064	0.148613	0.106884	-0.364291	1.13571
1430	5	63.515	Block132061	0.148613	0.106884	-0.364291	1.13571
1431	5	63.515	Block132062	0.148613	0.106884	-0.364291	1.13571
1432	5	64.015	Block137276	0.0793529	0.0972222	-0.354798	1.05623
1433	5	64.015	Block137301	0.0793529	0.0972222	-0.354798	1.05623
1434	5	64.015	Block132068	0.0793529	0.0972222	-0.354798	1.05623
1435	5	64.015	Block137210	0.0793529	0.0972222	-0.354798	1.05623
1436	5	64.015	Block132055	0.0793529	0.0972222	-0.354798	1.05623
1437	5	65.015	Block137315	0.063465	0.0496774	-0.251535	0.495929
1438	5	65.015	Block137286	0.063465	0.0496774	-0.251535	0.495929
1439	5	65.015	Block137253	0.063465	0.0496774	-0.251535	0.495929
1440	5	65.515	Block137287	0.00145245	-0.0542115	-0.0301374	0.0493133
1441	5	65.515	Block137227	0.00145245	-0.0542115	-0.0301374	0.0493133
1442	5	65.515	Block137335	0.00145245	-0.0542115	-0.0301374	0.0493133
1443	5	65.515	Block137225	0.00145245	-0.0542115	-0.0301374	0.0493133
1444	5	65.515	Block137196	0.00145245	-0.0542115	-0.0301374	0.0493133
1445	5	65.515	Block137289	0.00145245	-0.0542115	-0.0301374	0.0493133
1446	5	65.515	Block137254	0.00145245	-0.0542115	-0.0301374	0.0493133
1447	5	66.015	Block137195	0.00126101	-0.0969892	0.0617986	0.167591
1448	5	66.015	Block137297	0.00126101	-0.0969892	0.0617986	0.167591
1449	5	66.015	Block137308	0.00126101	-0.0969892	0.0617986	0.167591
1450	5	67.015	Block137322	0.0108216	-0.0511921	-0.0366994	0.0477246
1451	5	67.015	Block137223	0.0108216	-0.0511921	-0.0366994	0.0477246
1452	5	68.015	Block137330	0.0262893	-0.0903226	0.0475562	0.137515
1453	5	68.015	Block137712	0.0262893	-0.0903226	0.0475562	0.137515
1454	5	68.015	Block137373	0.0262893	-0.0903226	0.0475562	0.137515
1455	5	68.015	Block137674	0.0262893	-0.0903226	0.0475562	0.137515
1456	5	68.015	Block137327	0.0262893	-0.0903226	0.0475562	0.137515
1457	5	68.015	Block137323	0.0262893	-0.0903226	0.0475562	0.137515
1458	5	68.515	Block137713	0.0525486	-0.138542	-0.0734254	0.318308
1459	5	69.015	Block137709	0.100478	-0.127957	-0.0431085	0.252666
1460	5	69.015	Block137717	0.100478	-0.127957	-0.0431085	0.252666
1461	5	71.016	Block137718	0.021326	-0.0888889	0.0729469	0.156411
1462	5	71.516	Block137714	0.0448219	-0.138406	0.167484	0.490531
1463	5	72.021	Block137720	0.00433264	-0.122678	0.170036	0.435687
1464	5	73.522	Block137729	0.115918	-0.0852535	0.384985	1.18462
1465	5	74.522	Block137732	0.167869	-0.0745008	0.409626	1.29985
1466	5	75.522	Block137721	0.0957047	-0.0526696	0.477351	1.69053
1467	5	75.522	Block137728	0.0957047	-0.0526696	0.477351	1.69053
1468	5	75.522	Block138693	0.0957047	-0.0526696	0.477351	1.69053
1469	5	76.522	Block138769	0.0826347	-0.0745008	0.409626	1.29985
1470	5	77.022	Block137735	0.0694444	-0.10873	0.326644	0.953082
1471	5	77.522	Block138629	0.154635	-0.0591133	0.429458	1.38812
1472	5	77.522	Block137739	0.154635	-0.0591133	0.429458	1.38812
1473	5	77.522	Block138766	0.154635	-0.0591133	0.429458	1.38812
1474	5	78.022	Block137741	0.0900207	-0.0714286	0.396359	1.21555
1475	5	78.522	Block137738	0.0760912	-0.0465368	0.358918	0.965224
1476	5	78.522	Block137737	0.0760912	-0.0465368	0.358918	0.965224
1477	5	78.522	Block137752	0.0760912	-0.0465368	0.358918	0.965224
1478	5	78.522	Block137736	0.0760912	-0.0465368	0.358918	0.965224
1479	5	79.022	Block137763	0.107097	0.00813692	0.465356	1.56101
1480	5	79.522	Block137793	0.116932	0.034965	0.509907	1.88726
1481	5	81.023	Block137764	0.147511	0.07	0.285152	0.652586
1482	5	81.023	Block137845	0.147511	0.07	0.285152	0.652586
1483	5	81.023	Block137792	0.147511	0.07	0.285152	0.652586
1484	5	82.023	Block137841	0.202257	0.0683761	0.27173	0.595793
1485	5	82.023	Block137838	0.202257	0.0683761	0.27173	0.595793
1486	5	82.023	Block137842	0.202257	0.0683761	0.27173	0.595793
1487	5	82.023	Block138025	0.202257	0.0683761	0.27173	0.595793
1488	5	82.523	Block137899	0.232414	0.0617284	0.26472	0.556593
1489	5	83.023	Block138033	0.328518	0.0592031	0.273404	0.585833
1490	5	83.523	Block138036	0.474481	0.0530303	0.26697	0.551152
1491	5	84.023	Block138042	0.377435	0.0952381	0.185808	0.37729
1492	5	84.523	Block138043	0.4333	0.0454545	0.281212	0.596848
1493	5	86.524	Block138038	0.143186	-0.0763403	0.0250583	0.0907884
1494	5	86.524	Block138037	0.143186	-0.0763403	0.0250583	0.0907884
1495	5	87.024	Block138047	0.0744259	-0.0741758	0.0192653	0.0840086
1496	5	87.524	Block138048	0.0794813	-0.0390476	0.0879365	0.0791418
1497	5	88.024	Block138053	0.121455	-0.0563636	0.122024	0.15601
1498	5	90.025	Block138065	0.0951516	0.00585284	0.172377	0.21442
1499	5	90.525	Block138056	0.0737088	0.0136876	0.192238	0.268416
1500	5	90.525	Block138068	0.0737088	0.0136876	0.192238	0.268416
1501	5	91.025	Block138059	0.0611833	0.0462963	0.127996	0.147952
1502	5	91.025	Block138074	0.0611833	0.0462963	0.127996	0.147952
1503	5	91.025	Block138064	0.0611833	0.0462963	0.127996	0.147952
1504	5	91.525	Block138089	0.0887531	0.078905	0.0670209	0.122463
1505	5	92.025	Block138104	0.0318727	0.12963	-0.0272331	0.25351
1506	5	92.025	Block138069	0.0318727	0.12963	-0.0272331	0.25351
1507	5	93.526	Block138106	0.0116594	0.227273	-0.0606061	0.790129
1508	5	95.527	Block138107	0.0105605	0.201149	0.128686	0.707197
1509	5	97.027	Block138108	0.116338	0.328585	0.223293	1.92678
1510	5	98.528	Block138113	0.16778	0.308642	0.0228127	1.40293
1511	5	99.528	Block138231	0.186803	0.332269	-0.0449514	1.64269
1512	5	99.528	Block138112	0.186803	0.332269	-0.0449514	1.64269
1513	5	100.028	Block138179	0.156393	0.373457	-0.152383	2.23493
1514	5	100.528	Block138901	0.238343	0.371032	-0.152778	2.20918
1515	5	100.528	Block138111	0.238343	0.371032	-0.152778	2.20918
1516	5	101.528	Block138224	0.245243	0.404762	-0.205628	2.73813
1517	5	101.528	Block138222	0.245243	0.404762	-0.205628	2.73813
1518	5	101.528	Block138214	0.245243	0.404762	-0.205628	2.73813
1519	5	101.528	Block138865	0.245243	0.404762	-0.205628	2.73813
1520	5	101.528	Block138227	0.245243	0.404762	-0.205628	2.73813
1521	5	102.028	Block139396	0.386429	0.413998	-0.179302	2.77377
1522	5	102.028	Block139392	0.386429	0.413998	-0.179302	2.77377
1523	5	102.028	Block138930	0.386429	0.413998	-0.179302	2.77377
1524	5	102.528	Block139382	0.370609	0.37931	-0.110837	2.21671
1525	5	102.528	Block139599	0.370609	0.37931	-0.110837	2.21671
1526	5	102.528	Block139150	0.370609	0.37931	-0.110837	2.21671
1527	5	102.528	Block139184	0.370609	0.37931	-0.110837	2.21671
1528	6	0	Block139648	0.31637	0.0892857	-0.294701	0.75077
1529	6	0	Block139647	0.31637	0.0892857	-0.294701	0.75077
1530	6	0.5	Block139642	0.367411	0.0763547	-0.27445	0.634662
1531	6	1.501	Block139619	0.28559	0.0993432	-0.324105	0.911504
1532	6	2.006	Block139618	0.300276	0.118511	-0.326397	0.985504
1533	6	3.006	Block139615	0.32602	0.105292	-0.312364	0.875736
1534	6	3.506	Block139612	0.389677	0.116162	-0.295603	0.838093
1535	6	3.506	Block139613	0.389677	0.116162	-0.295603	0.838093
1536	6	4.506	Block139607	0.361197	0.180556	-0.175839	0.711379
1537	6	5.006	Block140043	0.337007	0.230159	-0.0860806	0.838192
1538	6	6.506	Block140039	0.218996	0.193834	-0.00814961	0.553562
1539	6	8.007	Block140036	0.367823	0.234524	-0.102473	0.8915
1540	6	8.507	Block140025	0.392876	0.195742	-0.170912	0.783601
1541	6	10.007	Block140026	0.952367	0.0845238	-0.367857	1.08936
1542	6	10.007	Block140024	0.952367	0.0845238	-0.367857	1.08936
1543	6	10.712	Block140019	1.12553	-0.0559713	-0.461791	1.57605
1544	6	11.712	Block140008	1.028	0.00216049	-0.255934	0.472416
1545	6	11.712	Block139938	1.028	0.00216049	-0.255934	0.472416
1546	6	12.212	Block140015	1.45922	-0.0855379	-0.419346	1.36515
1547	6	13.713	Block139976	1.14946	-0.12932	-0.288697	0.836252
1548	6	13.713	Block140102	1.14946	-0.12932	-0.288697	0.836252
1549	6	14.218	Block139981	1.26134	-0.152515	-0.305754	1.00287
1550	6	14.718	Block139989	1.30135	-0.155012	-0.328089	1.11502
1551	6	14.718	Block139999	1.30135	-0.155012	-0.328089	1.11502
1552	6	14.718	Block139996	1.30135	-0.155012	-0.328089	1.11502
1553	6	14.718	Block139946	1.30135	-0.155012	-0.328089	1.11502
1554	6	14.718	Block139931	1.30135	-0.155012	-0.328089	1.11502
1555	6	14.718	Block139998	1.30135	-0.155012	-0.328089	1.11502
1556	6	14.718	Block139932	1.30135	-0.155012	-0.328089	1.11502
1557	6	14.718	Block139944	1.30135	-0.155012	-0.328089	1.11502
1558	6	14.718	Block139942	1.30135	-0.155012	-0.328089	1.11502
1559	6	14.718	Block139993	1.30135	-0.155012	-0.328089	1.11502
1560	6	15.218	Block139960	1.61656	-0.172798	-0.37139	1.41537
1561	6	15.218	Block139970	1.61656	-0.172798	-0.37139	1.41537
1562	6	16.218	Block139974	1.23583	-0.100334	-0.233567	0.534714
1563	6	16.718	Block140117	1.4813	-0.0988248	-0.237286	0.542911
1564	6	16.718	Block140138	1.4813	-0.0988248	-0.237286	0.542911
1565	6	17.718	Block139853	1.42453	-0.104638	-0.306176	0.827769
1566	6	19.719	Block139852	0.874546	-0.0361305	-0.157925	0.197378
1567	6	20.219	Block139841	0.877783	-0.0181818	-0.190509	0.265516
1568	6	21.72	Block139863	0.859346	0.00757576	-0.227273	0.373685
1569	6	22.72	Block139868	0.857824	-0.00757576	-0.200216	0.289391
1570	6	22.72	Block139866	0.857824	-0.00757576	-0.200216	0.289391
1571	6	22.72	Block139869	0.857824	-0.00757576	-0.200216	0.289391
1572	6	22.72	Block139864	0.857824	-0.00757576	-0.200216	0.289391
1573	6	23.22	Block139861	0.95523	0.0424901	-0.112055	0.118418
1574	6	23.22	Block139859	0.95523	0.0424901	-0.112055	0.118418
1575	6	24.22	Block149343	0.946523	0.0603865	0.023471	0.0572069
1576	6	24.72	Block139862	0.967124	0.0580808	0.0283389	0.0549427
1577	6	27.824	Block149348	0.994802	0.146087	0.0259643	0.317696
1578	6	27.824	Block149347	0.994802	0.146087	0.0259643	0.317696
1579	6	28.824	Block149378	1.0959	0.111111	-0.0747863	0.224259
1580	6	28.824	Block149379	1.0959	0.111111	-0.0747863	0.224259
1581	6	29.824	Block149376	1.07399	0.0598291	0.0223932	0.0558868
1582	6	30.324	Block149363	1.39668	0.0353846	-0.0253166	0.0232901
1583	6	31.325	Block149364	1.41189	0.0866667	-0.122484	0.221629
1584	6	31.83	Block149257	1.4142	0.0560201	-0.124145	0.159227
1585	6	34.432	Block149249	1.21067	0.00961538	-0.165412	0.199051
1586	6	35.932	Block140165	1.21165	-0.0272989	-0.0909182	0.0698484
1587	6	37.433	Block140213	0.844151	0.104368	0.191574	0.419133
1588	6	38.433	Block140178	1.15764	0.0264957	0.12094	0.114859
1589	6	40.434	Block158820	0.434316	0.0278842	0.295909	0.640321
1590	6	40.434	Block153139	0.434316	0.0278842	0.295909	0.640321
1591	6	40.434	Block142335	0.434316	0.0278842	0.295909	0.640321
1592	6	40.434	Block142198	0.434316	0.0278842	0.295909	0.640321
1593	6	40.434	Block153125	0.434316	0.0278842	0.295909	0.640321
1594	6	40.434	Block153127	0.434316	0.0278842	0.295909	0.640321
1595	6	40.434	Block153126	0.434316	0.0278842	0.295909	0.640321
1596	6	40.434	Block141075	0.434316	0.0278842	0.295909	0.640321
1597	6	40.434	Block141076	0.434316	0.0278842	0.295909	0.640321
1598	6	40.434	Block158651	0.434316	0.0278842	0.295909	0.640321
1599	6	40.934	Block141074	0.368632	0.0530504	0.342961	0.884164
1600	6	40.934	Block140244	0.368632	0.0530504	0.342961	0.884164
1601	6	40.934	Block145617	0.368632	0.0530504	0.342961	0.884164
1602	6	41.434	Block146349	0.353358	0.113563	0.46064	1.70453
1603	6	41.434	Block158687	0.353358	0.113563	0.46064	1.70453
1604	6	41.434	Block146369	0.353358	0.113563	0.46064	1.70453
1605	6	41.434	Block156059	0.353358	0.113563	0.46064	1.70453
1606	6	41.434	Block153142	0.353358	0.113563	0.46064	1.70453
1607	6	41.434	Block141077	0.353358	0.113563	0.46064	1.70453
1608	6	41.434	Block146364	0.353358	0.113563	0.46064	1.70453
1609	6	41.434	Block153176	0.353358	0.113563	0.46064	1.70453
1610	6	41.434	Block146350	0.353358	0.113563	0.46064	1.70453
1611	6	41.434	Block146361	0.353358	0.113563	0.46064	1.70453
1612	6	41.434	Block155950	0.353358	0.113563	0.46064	1.70453
1613	6	41.434	Block146375	0.353358	0.113563	0.46064	1.70453
1614	6	41.434	Block146379	0.353358	0.113563	0.46064	1.70453
1615	6	41.434	Block158699	0.353358	0.113563	0.46064	1.70453
1616	6	41.434	Block158868	0.353358	0.113563	0.46064	1.70453
1617	6	41.434	Block146383	0.353358	0.113563	0.46064	1.70453
1618	6	41.434	Block146327	0.353358	0.113563	0.46064	1.70453
1619	6	41.434	Block146354	0.353358	0.113563	0.46064	1.70453
1620	6	41.434	Block146370	0.353358	0.113563	0.46064	1.70453
1621	6	41.434	Block146378	0.353358	0.113563	0.46064	1.70453
1622	6	41.434	Block146118	0.353358	0.113563	0.46064	1.70453
1623	6	41.434	Block158688	0.353358	0.113563	0.46064	1.70453
1624	6	41.434	Block142033	0.353358	0.113563	0.46064	1.70453
1625	6	41.434	Block146356	0.353358	0.113563	0.46064	1.70453
1626	6	41.434	Block158702	0.353358	0.113563	0.46064	1.70453
1627	6	41.434	Block146351	0.353358	0.113563	0.46064	1.70453
1628	6	41.434	Block140249	0.353358	0.113563	0.46064	1.70453
1629	6	41.434	Block146355	0.353358	0.113563	0.46064	1.70453
1630	6	41.434	Block153162	0.353358	0.113563	0.46064	1.70453
1631	6	41.434	Block145502	0.353358	0.113563	0.46064	1.70453
1632	6	41.434	Block146368	0.353358	0.113563	0.46064	1.70453
1633	6	41.434	Block153163	0.353358	0.113563	0.46064	1.70453
1634	6	41.434	Block158685	0.353358	0.113563	0.46064	1.70453
1635	6	41.434	Block153124	0.353358	0.113563	0.46064	1.70453
1636	6	41.434	Block146352	0.353358	0.113563	0.46064	1.70453
1637	6	41.434	Block158698	0.353358	0.113563	0.46064	1.70453
1638	6	41.434	Block156057	0.353358	0.113563	0.46064	1.70453
1639	6	41.434	Block146381	0.353358	0.113563	0.46064	1.70453
1640	6	41.434	Block146382	0.353358	0.113563	0.46064	1.70453
1641	6	41.434	Block146177	0.353358	0.113563	0.46064	1.70453
1642	6	41.434	Block146377	0.353358	0.113563	0.46064	1.70453
1643	6	41.434	Block158930	0.353358	0.113563	0.46064	1.70453
1644	6	41.434	Block146353	0.353358	0.113563	0.46064	1.70453
1645	6	41.434	Block158695	0.353358	0.113563	0.46064	1.70453
1646	6	41.434	Block140252	0.353358	0.113563	0.46064	1.70453
1647	6	41.434	Block146367	0.353358	0.113563	0.46064	1.70453
1648	6	41.434	Block148980	0.353358	0.113563	0.46064	1.70453
1649	6	41.434	Block146376	0.353358	0.113563	0.46064	1.70453
1650	6	41.434	Block158691	0.353358	0.113563	0.46064	1.70453
1651	6	41.434	Block158677	0.353358	0.113563	0.46064	1.70453
1652	6	41.434	Block146365	0.353358	0.113563	0.46064	1.70453
1653	6	41.434	Block145720	0.353358	0.113563	0.46064	1.70453
1654	6	41.434	Block158689	0.353358	0.113563	0.46064	1.70453
1655	6	41.434	Block153164	0.353358	0.113563	0.46064	1.70453
1656	6	41.434	Block156060	0.353358	0.113563	0.46064	1.70453
1657	6	41.434	Block146363	0.353358	0.113563	0.46064	1.70453
1658	6	41.434	Block141078	0.353358	0.113563	0.46064	1.70453
1659	6	41.434	Block153123	0.353358	0.113563	0.46064	1.70453
1660	6	41.434	Block146384	0.353358	0.113563	0.46064	1.70453
1661	6	41.434	Block158867	0.353358	0.113563	0.46064	1.70453
1662	6	42.434	Block145588	0.34972	0.101958	0.460892	1.67092
1663	6	43.434	Block148945	0.350928	0.0834398	0.419647	1.362
1664	6	43.434	Block153191	0.350928	0.0834398	0.419647	1.362
1665	6	43.434	Block148954	0.350928	0.0834398	0.419647	1.362
1666	6	43.434	Block148915	0.350928	0.0834398	0.419647	1.362
1667	6	43.434	Block142612	0.350928	0.0834398	0.419647	1.362
1668	6	43.434	Block148594	0.350928	0.0834398	0.419647	1.362
1669	6	43.434	Block142299	0.350928	0.0834398	0.419647	1.362
1670	6	43.434	Block148536	0.350928	0.0834398	0.419647	1.362
1671	6	43.434	Block153190	0.350928	0.0834398	0.419647	1.362
1672	6	44.435	Block164206	0.481608	0.0155385	0.268412	0.521729
1673	6	44.435	Block140472	0.481608	0.0155385	0.268412	0.521729
1674	6	44.435	Block145801	0.481608	0.0155385	0.268412	0.521729
1675	6	44.435	Block158636	0.481608	0.0155385	0.268412	0.521729
1676	6	45.435	Block142046	0.366703	0.0587484	0.364652	1.00327
1677	6	45.435	Block142036	0.366703	0.0587484	0.364652	1.00327
1678	6	45.435	Block142045	0.366703	0.0587484	0.364652	1.00327
1679	6	46.435	Block142097	0.349459	0.0772669	0.405898	1.26662
1680	6	46.435	Block164187	0.349459	0.0772669	0.405898	1.26662
1681	6	46.435	Block142039	0.349459	0.0772669	0.405898	1.26662
1682	6	46.435	Block158773	0.349459	0.0772669	0.405898	1.26662
1683	6	46.435	Block164185	0.349459	0.0772669	0.405898	1.26662
1684	6	46.435	Block153206	0.349459	0.0772669	0.405898	1.26662
1685	6	46.435	Block164188	0.349459	0.0772669	0.405898	1.26662
1686	6	46.435	Block158747	0.349459	0.0772669	0.405898	1.26662
1687	6	46.435	Block166537	0.349459	0.0772669	0.405898	1.26662
1688	6	46.435	Block164182	0.349459	0.0772669	0.405898	1.26662
1689	6	46.435	Block142031	0.349459	0.0772669	0.405898	1.26662
1690	6	46.435	Block153202	0.349459	0.0772669	0.405898	1.26662
1691	6	46.435	Block158744	0.349459	0.0772669	0.405898	1.26662
1692	6	46.435	Block142030	0.349459	0.0772669	0.405898	1.26662
1693	6	46.435	Block160757	0.349459	0.0772669	0.405898	1.26662
1694	6	46.435	Block153180	0.349459	0.0772669	0.405898	1.26662
1695	6	46.435	Block164183	0.349459	0.0772669	0.405898	1.26662
1696	6	47.435	Block146555	0.353398	0.0772669	0.405898	1.26662
1697	6	47.435	Block142207	0.353398	0.0772669	0.405898	1.26662
1698	6	47.435	Block146553	0.353398	0.0772669	0.405898	1.26662
1699	6	47.435	Block142208	0.353398	0.0772669	0.405898	1.26662
1700	6	47.435	Block147693	0.353398	0.0772669	0.405898	1.26662
1701	6	47.435	Block153485	0.353398	0.0772669	0.405898	1.26662
1702	6	47.435	Block158928	0.353398	0.0772669	0.405898	1.26662
1703	6	47.435	Block153172	0.353398	0.0772669	0.405898	1.26662
1704	6	47.435	Block146450	0.353398	0.0772669	0.405898	1.26662
1705	6	47.435	Block146552	0.353398	0.0772669	0.405898	1.26662
1706	6	47.435	Block154252	0.353398	0.0772669	0.405898	1.26662
1707	6	47.435	Block158631	0.353398	0.0772669	0.405898	1.26662
1708	6	47.435	Block166539	0.353398	0.0772669	0.405898	1.26662
1709	6	47.435	Block166540	0.353398	0.0772669	0.405898	1.26662
1710	6	47.435	Block146556	0.353398	0.0772669	0.405898	1.26662
1711	6	47.435	Block154250	0.353398	0.0772669	0.405898	1.26662
1712	6	48.935	Block140224	0.544856	0.0991851	0.32693	0.90603
1713	6	49.935	Block153134	0.357759	0.0851017	0.412049	1.32055
1714	6	49.935	Block145798	0.357759	0.0851017	0.412049	1.32055
1715	6	49.935	Block142375	0.357759	0.0851017	0.412049	1.32055
1716	6	49.935	Block145695	0.357759	0.0851017	0.412049	1.32055
1717	6	49.935	Block142214	0.357759	0.0851017	0.412049	1.32055
1718	6	49.935	Block158700	0.357759	0.0851017	0.412049	1.32055
1719	6	49.935	Block148936	0.357759	0.0851017	0.412049	1.32055
1720	6	49.935	Block146337	0.357759	0.0851017	0.412049	1.32055
1721	6	49.935	Block158827	0.357759	0.0851017	0.412049	1.32055
1722	6	49.935	Block158931	0.357759	0.0851017	0.412049	1.32055
1723	6	49.935	Block146373	0.357759	0.0851017	0.412049	1.32055
1724	6	49.935	Block158832	0.357759	0.0851017	0.412049	1.32055
1725	6	49.935	Block164176	0.357759	0.0851017	0.412049	1.32055
1726	6	49.935	Block153175	0.357759	0.0851017	0.412049	1.32055
1727	6	49.935	Block142264	0.357759	0.0851017	0.412049	1.32055
1728	6	49.935	Block146339	0.357759	0.0851017	0.412049	1.32055
1729	6	49.935	Block141853	0.357759	0.0851017	0.412049	1.32055
1730	6	49.935	Block155930	0.357759	0.0851017	0.412049	1.32055
1731	6	49.935	Block154263	0.357759	0.0851017	0.412049	1.32055
1732	6	49.935	Block146333	0.357759	0.0851017	0.412049	1.32055
1733	6	49.935	Block155909	0.357759	0.0851017	0.412049	1.32055
1734	6	49.935	Block147973	0.357759	0.0851017	0.412049	1.32055
1735	6	49.935	Block145829	0.357759	0.0851017	0.412049	1.32055
1736	6	49.935	Block158644	0.357759	0.0851017	0.412049	1.32055
1737	6	49.935	Block155677	0.357759	0.0851017	0.412049	1.32055
1738	6	49.935	Block145687	0.357759	0.0851017	0.412049	1.32055
1739	6	49.935	Block166535	0.357759	0.0851017	0.412049	1.32055
1740	6	49.935	Block158707	0.357759	0.0851017	0.412049	1.32055
1741	6	49.935	Block158935	0.357759	0.0851017	0.412049	1.32055
1742	6	49.935	Block145725	0.357759	0.0851017	0.412049	1.32055
1743	6	49.935	Block141811	0.357759	0.0851017	0.412049	1.32055
1744	6	49.935	Block145569	0.357759	0.0851017	0.412049	1.32055
1745	6	49.935	Block146269	0.357759	0.0851017	0.412049	1.32055
1746	6	49.935	Block158577	0.357759	0.0851017	0.412049	1.32055
1747	6	49.935	Block146359	0.357759	0.0851017	0.412049	1.32055
1748	6	49.935	Block166548	0.357759	0.0851017	0.412049	1.32055
1749	6	49.935	Block153152	0.357759	0.0851017	0.412049	1.32055
1750	6	49.935	Block158575	0.357759	0.0851017	0.412049	1.32055
1751	6	49.935	Block148500	0.357759	0.0851017	0.412049	1.32055
1752	6	49.935	Block148963	0.357759	0.0851017	0.412049	1.32055
1753	6	49.935	Block154266	0.357759	0.0851017	0.412049	1.32055
1754	6	49.935	Block154261	0.357759	0.0851017	0.412049	1.32055
1755	6	49.935	Block153177	0.357759	0.0851017	0.412049	1.32055
1756	6	49.935	Block152031	0.357759	0.0851017	0.412049	1.32055
1757	6	49.935	Block166553	0.357759	0.0851017	0.412049	1.32055
1758	6	49.935	Block145577	0.357759	0.0851017	0.412049	1.32055
1759	6	49.935	Block141823	0.357759	0.0851017	0.412049	1.32055
1760	6	49.935	Block153174	0.357759	0.0851017	0.412049	1.32055
1761	6	49.935	Block153145	0.357759	0.0851017	0.412049	1.32055
1762	6	49.935	Block153171	0.357759	0.0851017	0.412049	1.32055
1763	6	49.935	Block154470	0.357759	0.0851017	0.412049	1.32055
1764	6	49.935	Block142242	0.357759	0.0851017	0.412049	1.32055
1765	6	49.935	Block158681	0.357759	0.0851017	0.412049	1.32055
1766	6	49.935	Block155907	0.357759	0.0851017	0.412049	1.32055
1767	6	49.935	Block146330	0.357759	0.0851017	0.412049	1.32055
1768	6	49.935	Block163639	0.357759	0.0851017	0.412049	1.32055
1769	6	49.935	Block142312	0.357759	0.0851017	0.412049	1.32055
1770	6	49.935	Block145552	0.357759	0.0851017	0.412049	1.32055
1771	6	49.935	Block154574	0.357759	0.0851017	0.412049	1.32055
1772	6	49.935	Block142074	0.357759	0.0851017	0.412049	1.32055
1773	6	49.935	Block146329	0.357759	0.0851017	0.412049	1.32055
1774	6	49.935	Block145723	0.357759	0.0851017	0.412049	1.32055
1775	6	49.935	Block156871	0.357759	0.0851017	0.412049	1.32055
1776	6	49.935	Block158674	0.357759	0.0851017	0.412049	1.32055
1777	6	49.935	Block158736	0.357759	0.0851017	0.412049	1.32055
1778	6	49.935	Block154275	0.357759	0.0851017	0.412049	1.32055
1779	6	49.935	Block153153	0.357759	0.0851017	0.412049	1.32055
1780	6	49.935	Block153194	0.357759	0.0851017	0.412049	1.32055
1781	6	49.935	Block146341	0.357759	0.0851017	0.412049	1.32055
1782	6	49.935	Block146805	0.357759	0.0851017	0.412049	1.32055
1783	6	49.935	Block146374	0.357759	0.0851017	0.412049	1.32055
1784	6	49.935	Block153687	0.357759	0.0851017	0.412049	1.32055
1785	6	49.935	Block158553	0.357759	0.0851017	0.412049	1.32055
1786	6	49.935	Block145730	0.357759	0.0851017	0.412049	1.32055
1787	6	49.935	Block154271	0.357759	0.0851017	0.412049	1.32055
1788	6	49.935	Block153154	0.357759	0.0851017	0.412049	1.32055
1789	6	49.935	Block146328	0.357759	0.0851017	0.412049	1.32055
1790	6	49.935	Block145811	0.357759	0.0851017	0.412049	1.32055
1791	6	49.935	Block141819	0.357759	0.0851017	0.412049	1.32055
1792	6	49.935	Block159075	0.357759	0.0851017	0.412049	1.32055
1793	6	49.935	Block142040	0.357759	0.0851017	0.412049	1.32055
1794	6	49.935	Block146344	0.357759	0.0851017	0.412049	1.32055
1795	6	49.935	Block158693	0.357759	0.0851017	0.412049	1.32055
1796	6	49.935	Block140241	0.357759	0.0851017	0.412049	1.32055
1797	6	49.935	Block153121	0.357759	0.0851017	0.412049	1.32055
1798	6	49.935	Block141079	0.357759	0.0851017	0.412049	1.32055
1799	6	49.935	Block141899	0.357759	0.0851017	0.412049	1.32055
1800	6	49.935	Block141080	0.357759	0.0851017	0.412049	1.32055
1801	6	49.935	Block158375	0.357759	0.0851017	0.412049	1.32055
1802	6	49.935	Block154258	0.357759	0.0851017	0.412049	1.32055
1803	6	49.935	Block154272	0.357759	0.0851017	0.412049	1.32055
1804	6	49.935	Block142049	0.357759	0.0851017	0.412049	1.32055
1805	6	49.935	Block142154	0.357759	0.0851017	0.412049	1.32055
1806	6	49.935	Block148965	0.357759	0.0851017	0.412049	1.32055
1807	6	49.935	Block145438	0.357759	0.0851017	0.412049	1.32055
1808	6	49.935	Block153189	0.357759	0.0851017	0.412049	1.32055
1809	6	49.935	Block145426	0.357759	0.0851017	0.412049	1.32055
1810	6	49.935	Block145682	0.357759	0.0851017	0.412049	1.32055
1811	6	49.935	Block153166	0.357759	0.0851017	0.412049	1.32055
1812	6	49.935	Block148952	0.357759	0.0851017	0.412049	1.32055
1813	6	49.935	Block145365	0.357759	0.0851017	0.412049	1.32055
1814	6	49.935	Block163041	0.357759	0.0851017	0.412049	1.32055
1815	6	49.935	Block163038	0.357759	0.0851017	0.412049	1.32055
1816	6	49.935	Block145700	0.357759	0.0851017	0.412049	1.32055
1817	6	49.935	Block153116	0.357759	0.0851017	0.412049	1.32055
1818	6	49.935	Block146347	0.357759	0.0851017	0.412049	1.32055
1819	6	49.935	Block141828	0.357759	0.0851017	0.412049	1.32055
1820	6	49.935	Block142265	0.357759	0.0851017	0.412049	1.32055
1821	6	49.935	Block148971	0.357759	0.0851017	0.412049	1.32055
1822	6	49.935	Block145696	0.357759	0.0851017	0.412049	1.32055
1823	6	49.935	Block146472	0.357759	0.0851017	0.412049	1.32055
1824	6	49.935	Block145645	0.357759	0.0851017	0.412049	1.32055
1825	6	49.935	Block158690	0.357759	0.0851017	0.412049	1.32055
1826	6	49.935	Block148961	0.357759	0.0851017	0.412049	1.32055
1827	6	49.935	Block148948	0.357759	0.0851017	0.412049	1.32055
1828	6	49.935	Block158833	0.357759	0.0851017	0.412049	1.32055
1829	6	49.935	Block163994	0.357759	0.0851017	0.412049	1.32055
1830	6	49.935	Block153170	0.357759	0.0851017	0.412049	1.32055
1831	6	49.935	Block141825	0.357759	0.0851017	0.412049	1.32055
1832	6	49.935	Block158683	0.357759	0.0851017	0.412049	1.32055
1833	6	49.935	Block142372	0.357759	0.0851017	0.412049	1.32055
1834	6	49.935	Block154773	0.357759	0.0851017	0.412049	1.32055
1835	6	49.935	Block155905	0.357759	0.0851017	0.412049	1.32055
1836	6	49.935	Block142355	0.357759	0.0851017	0.412049	1.32055
1837	6	49.935	Block155900	0.357759	0.0851017	0.412049	1.32055
1838	6	49.935	Block145635	0.357759	0.0851017	0.412049	1.32055
1839	6	49.935	Block142034	0.357759	0.0851017	0.412049	1.32055
1840	6	49.935	Block142137	0.357759	0.0851017	0.412049	1.32055
1841	6	49.935	Block154353	0.357759	0.0851017	0.412049	1.32055
1842	6	49.935	Block153406	0.357759	0.0851017	0.412049	1.32055
1843	6	49.935	Block147115	0.357759	0.0851017	0.412049	1.32055
1844	6	49.935	Block142329	0.357759	0.0851017	0.412049	1.32055
1845	6	49.935	Block158686	0.357759	0.0851017	0.412049	1.32055
1846	6	49.935	Block153167	0.357759	0.0851017	0.412049	1.32055
1847	6	49.935	Block142332	0.357759	0.0851017	0.412049	1.32055
1848	6	49.935	Block163042	0.357759	0.0851017	0.412049	1.32055
1849	6	49.935	Block140225	0.357759	0.0851017	0.412049	1.32055
1850	6	49.935	Block155906	0.357759	0.0851017	0.412049	1.32055
1851	6	49.935	Block145824	0.357759	0.0851017	0.412049	1.32055
1852	6	49.935	Block166300	0.357759	0.0851017	0.412049	1.32055
1853	6	49.935	Block145828	0.357759	0.0851017	0.412049	1.32055
1854	6	49.935	Block146366	0.357759	0.0851017	0.412049	1.32055
1855	6	49.935	Block145484	0.357759	0.0851017	0.412049	1.32055
1856	6	49.935	Block155903	0.357759	0.0851017	0.412049	1.32055
1857	6	49.935	Block158704	0.357759	0.0851017	0.412049	1.32055
1858	6	49.935	Block158591	0.357759	0.0851017	0.412049	1.32055
1859	6	49.935	Block142041	0.357759	0.0851017	0.412049	1.32055
1860	6	49.935	Block158866	0.357759	0.0851017	0.412049	1.32055
1861	6	49.935	Block148953	0.357759	0.0851017	0.412049	1.32055
1862	6	49.935	Block145761	0.357759	0.0851017	0.412049	1.32055
1863	6	49.935	Block145449	0.357759	0.0851017	0.412049	1.32055
1864	6	49.935	Block146342	0.357759	0.0851017	0.412049	1.32055
1865	6	49.935	Block145799	0.357759	0.0851017	0.412049	1.32055
1866	6	49.935	Block146334	0.357759	0.0851017	0.412049	1.32055
1867	6	49.935	Block158887	0.357759	0.0851017	0.412049	1.32055
1868	6	49.935	Block142102	0.357759	0.0851017	0.412049	1.32055
1869	6	49.935	Block145523	0.357759	0.0851017	0.412049	1.32055
1870	6	49.935	Block148969	0.357759	0.0851017	0.412049	1.32055
1871	6	49.935	Block145572	0.357759	0.0851017	0.412049	1.32055
1872	6	49.935	Block158676	0.357759	0.0851017	0.412049	1.32055
1873	6	49.935	Block146345	0.357759	0.0851017	0.412049	1.32055
1874	6	49.935	Block153143	0.357759	0.0851017	0.412049	1.32055
1875	6	49.935	Block142212	0.357759	0.0851017	0.412049	1.32055
1876	6	49.935	Block154268	0.357759	0.0851017	0.412049	1.32055
1877	6	49.935	Block158441	0.357759	0.0851017	0.412049	1.32055
1878	6	49.935	Block158679	0.357759	0.0851017	0.412049	1.32055
1879	6	49.935	Block148959	0.357759	0.0851017	0.412049	1.32055
1880	6	49.935	Block156285	0.357759	0.0851017	0.412049	1.32055
1881	6	49.935	Block145440	0.357759	0.0851017	0.412049	1.32055
1882	6	49.935	Block158831	0.357759	0.0851017	0.412049	1.32055
1883	6	49.935	Block155901	0.357759	0.0851017	0.412049	1.32055
1884	6	49.935	Block145778	0.357759	0.0851017	0.412049	1.32055
1885	6	49.935	Block148924	0.357759	0.0851017	0.412049	1.32055
1886	6	49.935	Block145773	0.357759	0.0851017	0.412049	1.32055
1887	6	49.935	Block159078	0.357759	0.0851017	0.412049	1.32055
1888	6	49.935	Block141829	0.357759	0.0851017	0.412049	1.32055
1889	6	49.935	Block142083	0.357759	0.0851017	0.412049	1.32055
1890	6	49.935	Block162333	0.357759	0.0851017	0.412049	1.32055
1891	6	49.935	Block154273	0.357759	0.0851017	0.412049	1.32055
1892	6	49.935	Block153159	0.357759	0.0851017	0.412049	1.32055
1893	6	49.935	Block154270	0.357759	0.0851017	0.412049	1.32055
1894	6	49.935	Block142043	0.357759	0.0851017	0.412049	1.32055
1895	6	49.935	Block145712	0.357759	0.0851017	0.412049	1.32055
1896	6	49.935	Block146332	0.357759	0.0851017	0.412049	1.32055
1897	6	49.935	Block148932	0.357759	0.0851017	0.412049	1.32055
1898	6	49.935	Block153160	0.357759	0.0851017	0.412049	1.32055
1899	6	49.935	Block146325	0.357759	0.0851017	0.412049	1.32055
1900	6	49.935	Block142370	0.357759	0.0851017	0.412049	1.32055
1901	6	49.935	Block153130	0.357759	0.0851017	0.412049	1.32055
1902	6	49.935	Block158573	0.357759	0.0851017	0.412049	1.32055
1903	6	49.935	Block145752	0.357759	0.0851017	0.412049	1.32055
1904	6	49.935	Block148960	0.357759	0.0851017	0.412049	1.32055
1905	6	49.935	Block158870	0.357759	0.0851017	0.412049	1.32055
1906	6	49.935	Block140239	0.357759	0.0851017	0.412049	1.32055
1907	6	49.935	Block158697	0.357759	0.0851017	0.412049	1.32055
1908	6	49.935	Block145454	0.357759	0.0851017	0.412049	1.32055
1909	6	49.935	Block154468	0.357759	0.0851017	0.412049	1.32055
1910	6	49.935	Block158766	0.357759	0.0851017	0.412049	1.32055
1911	6	49.935	Block158549	0.357759	0.0851017	0.412049	1.32055
1912	6	49.935	Block145728	0.357759	0.0851017	0.412049	1.32055
1913	6	49.935	Block155902	0.357759	0.0851017	0.412049	1.32055
1914	6	49.935	Block158709	0.357759	0.0851017	0.412049	1.32055
1915	6	49.935	Block142044	0.357759	0.0851017	0.412049	1.32055
1916	6	49.935	Block141822	0.357759	0.0851017	0.412049	1.32055
1917	6	49.935	Block145741	0.357759	0.0851017	0.412049	1.32055
1918	6	49.935	Block145727	0.357759	0.0851017	0.412049	1.32055
1919	6	49.935	Block145417	0.357759	0.0851017	0.412049	1.32055
1920	6	49.935	Block142192	0.357759	0.0851017	0.412049	1.32055
1921	6	49.935	Block154277	0.357759	0.0851017	0.412049	1.32055
1922	6	49.935	Block146331	0.357759	0.0851017	0.412049	1.32055
1923	6	49.935	Block146362	0.357759	0.0851017	0.412049	1.32055
1924	6	49.935	Block155676	0.357759	0.0851017	0.412049	1.32055
1925	6	49.935	Block153179	0.357759	0.0851017	0.412049	1.32055
1926	6	49.935	Block153178	0.357759	0.0851017	0.412049	1.32055
1927	6	49.935	Block158639	0.357759	0.0851017	0.412049	1.32055
1928	6	49.935	Block155477	0.357759	0.0851017	0.412049	1.32055
1929	6	49.935	Block145814	0.357759	0.0851017	0.412049	1.32055
1930	6	49.935	Block154276	0.357759	0.0851017	0.412049	1.32055
1931	6	49.935	Block142371	0.357759	0.0851017	0.412049	1.32055
1932	6	49.935	Block148951	0.357759	0.0851017	0.412049	1.32055
1933	6	49.935	Block156163	0.357759	0.0851017	0.412049	1.32055
1934	6	49.935	Block145732	0.357759	0.0851017	0.412049	1.32055
1935	6	49.935	Block143916	0.357759	0.0851017	0.412049	1.32055
1936	6	49.935	Block145757	0.357759	0.0851017	0.412049	1.32055
1937	6	49.935	Block145711	0.357759	0.0851017	0.412049	1.32055
1938	6	49.935	Block158826	0.357759	0.0851017	0.412049	1.32055
1939	6	49.935	Block145679	0.357759	0.0851017	0.412049	1.32055
1940	6	49.935	Block141855	0.357759	0.0851017	0.412049	1.32055
1941	6	49.935	Block146343	0.357759	0.0851017	0.412049	1.32055
1942	6	49.935	Block145441	0.357759	0.0851017	0.412049	1.32055
1943	6	49.935	Block142129	0.357759	0.0851017	0.412049	1.32055
1944	6	49.935	Block146380	0.357759	0.0851017	0.412049	1.32055
1945	6	49.935	Block154267	0.357759	0.0851017	0.412049	1.32055
1946	6	49.935	Block145649	0.357759	0.0851017	0.412049	1.32055
1947	6	49.935	Block158696	0.357759	0.0851017	0.412049	1.32055
1948	6	49.935	Block156293	0.357759	0.0851017	0.412049	1.32055
1949	6	49.935	Block145643	0.357759	0.0851017	0.412049	1.32055
1950	6	49.935	Block164031	0.357759	0.0851017	0.412049	1.32055
1951	6	49.935	Block158725	0.357759	0.0851017	0.412049	1.32055
1952	6	49.935	Block153155	0.357759	0.0851017	0.412049	1.32055
1953	6	49.935	Block156183	0.357759	0.0851017	0.412049	1.32055
1954	6	49.935	Block142220	0.357759	0.0851017	0.412049	1.32055
1955	6	49.935	Block153151	0.357759	0.0851017	0.412049	1.32055
1956	6	49.935	Block158646	0.357759	0.0851017	0.412049	1.32055
1957	6	49.935	Block156858	0.357759	0.0851017	0.412049	1.32055
1958	6	49.935	Block141852	0.357759	0.0851017	0.412049	1.32055
1959	6	49.935	Block163040	0.357759	0.0851017	0.412049	1.32055
1960	6	49.935	Block145715	0.357759	0.0851017	0.412049	1.32055
1961	6	49.935	Block142042	0.357759	0.0851017	0.412049	1.32055
1962	6	49.935	Block155957	0.357759	0.0851017	0.412049	1.32055
1963	6	49.935	Block153132	0.357759	0.0851017	0.412049	1.32055
1964	6	49.935	Block154269	0.357759	0.0851017	0.412049	1.32055
1965	6	49.935	Block145826	0.357759	0.0851017	0.412049	1.32055
1966	6	49.935	Block158694	0.357759	0.0851017	0.412049	1.32055
1967	6	49.935	Block145599	0.357759	0.0851017	0.412049	1.32055
1968	6	49.935	Block146348	0.357759	0.0851017	0.412049	1.32055
1969	6	49.935	Block147970	0.357759	0.0851017	0.412049	1.32055
1970	6	49.935	Block164191	0.357759	0.0851017	0.412049	1.32055
1971	6	49.935	Block164194	0.357759	0.0851017	0.412049	1.32055
1972	6	49.935	Block158576	0.357759	0.0851017	0.412049	1.32055
1973	6	49.935	Block163998	0.357759	0.0851017	0.412049	1.32055
1974	6	49.935	Block158788	0.357759	0.0851017	0.412049	1.32055
1975	6	49.935	Block141776	0.357759	0.0851017	0.412049	1.32055
1976	6	49.935	Block158557	0.357759	0.0851017	0.412049	1.32055
1977	6	49.935	Block148987	0.357759	0.0851017	0.412049	1.32055
1978	6	49.935	Block148912	0.357759	0.0851017	0.412049	1.32055
1979	6	49.935	Block166586	0.357759	0.0851017	0.412049	1.32055
1980	6	49.935	Block142048	0.357759	0.0851017	0.412049	1.32055
1981	6	49.935	Block148935	0.357759	0.0851017	0.412049	1.32055
1982	6	49.935	Block153165	0.357759	0.0851017	0.412049	1.32055
1983	6	49.935	Block158932	0.357759	0.0851017	0.412049	1.32055
1984	6	49.935	Block145574	0.357759	0.0851017	0.412049	1.32055
1985	6	49.935	Block146358	0.357759	0.0851017	0.412049	1.32055
1986	6	49.935	Block160758	0.357759	0.0851017	0.412049	1.32055
1987	6	49.935	Block147113	0.357759	0.0851017	0.412049	1.32055
1988	6	49.935	Block145729	0.357759	0.0851017	0.412049	1.32055
1989	6	50.436	Block158658	0.351523	0.0772669	0.405898	1.26662
1990	6	50.436	Block158661	0.351523	0.0772669	0.405898	1.26662
1991	6	50.436	Block145784	0.351523	0.0772669	0.405898	1.26662
1992	6	50.436	Block153146	0.351523	0.0772669	0.405898	1.26662
1993	6	50.436	Block153147	0.351523	0.0772669	0.405898	1.26662
1994	6	50.436	Block147974	0.351523	0.0772669	0.405898	1.26662
1995	6	50.436	Block153144	0.351523	0.0772669	0.405898	1.26662
1996	6	50.436	Block160770	0.351523	0.0772669	0.405898	1.26662
1997	6	50.436	Block158660	0.351523	0.0772669	0.405898	1.26662
[truncated: 13,681 more rows]

## Sheet: physical distance
Table S10. The physical distance of obtained QTLs
QTL name	Chromosome	Start (Mb)	Stop (Mb)	Distance (Mb)
qPC.12	12	92.8842	92.9509	0.066678
qPL.09	9	8.70868	9.34822	0.639537
qPP.01	1	22.145	22.4148	0.269804
qPS.03	3	2.45536	3.89279	1.43743
qPS.04	4	99.6611	99.8522	0.191124
qPS.05	5	5.13816	6.50449	1.36633
qPS.06	6	103.809	104.033	0.223511
qPS.08	8	103.341	105.268	1.92704

[truncated: 1 more sheets: Primers]
